# Supplementary material for: ING5 differentially regulates protein lysine acetylation and promotes p300 autoacetylation
Source: Oncotarget. 2017 Oct 31;9(2):1617–29. doi: 10.18632/oncotarget.22176 (PMC5788586; doi:10.18632/oncotarget.22176)
Supplement: Supplementary file 2 [file oncotarget-09-1617-s002.xls]

## Sheet: Annotation_Combine
Protein accession	Position	Protein names	Score	Modified sequence	Mass error [ppm]	Ratio L/H	Motif Logo	Subcellular Location	Biological Process	Cellular Component	Molecular Function	KEGG KO No.	KEGG Gene	KEGG Pathway	InterPro ID	InterPro Domain	CORUM Complex
P61981	162	14-3-3 protein gamma;14-3-3 protein gamma, N-terminally processed	224.89	_AYSEAHEISK(ac)EHMQPTHPIR_	0.40209	0.801	....I.K......	cyto	regulation of cellular process; single-multicellular organism process; intracellular transport; regulation of biological quality; regulation of signaling; cellular developmental process; neurogenesis; single-organism process; regulation of multicellular organismal process; protein transport; establishment of localization; protein targeting; cell differentiation; regulation of cell communication; …	cell part; intracellular; cytoplasm; intracellular part; cytosol; cell; cytoplasmic part;	protein serine/threonine kinase inhibitor activity; enzyme regulator activity; kinase inhibitor activity; protein kinase C inhibitor activity; protein kinase inhibitor activity; kinase regulator activity; protein kinase regulator activity; enzyme inhibitor activity;	K16198	YWHAG_H; 14-3-3 protein gamma/eta	hsa05169 Epstein-Barr virus infection - Homo sapiens (human) ; hsa04390 Hippo signaling pathway - Homo sapiens (human) ; hsa04114 Oocyte meiosis - Homo sapiens (human) ; hsa05203 Viral carcinogenesis - Homo sapiens (human) ; hsa04110 Cell cycle - Homo sapiens (human) ; hsa04151 PI3K-Akt signaling pathway - Homo sapiens (human) ;	IPR023410;	14-3-3 domain;	Kinase maturation complex 1; BRAF-RAF1-14-3-3 complex;
Q92793	1711	Histone acetyltransferase p300;CREB-binding protein	210.37	_FVYTCNECK(ac)HHVETR_	0.25215	2.357	......KH.....	nucl	cellular component biogenesis; single organism signaling; regulation of biological quality; cell surface receptor signaling pathway; cellular lipid metabolic process; cellular metabolic process; metabolic process; appendage morphogenesis; macromolecular complex assembly; modification by symbiont of host morphology or physiology; limb development; macromolecule metabolic process; protein metabolic…	cytoplasm; macromolecular complex; intracellular part; nuclear body; cell; condensed chromosome outer kinetochore; histone acetyltransferase complex; organelle part; condensed chromosome kinetochore; chromosomal part; non-membrane-bounded organelle; membrane-enclosed lumen; condensed chromosome; nucleoplasm; intracellular organelle lumen; nuclear chromosome part; intracellular; cell part; chromos…	sequence-specific DNA binding RNA polymerase II transcription factor activity; protein binding; chromatin binding; signal transducer activity; N-acetyltransferase activity; core promoter proximal region sequence-specific DNA binding; sequence-specific DNA binding transcription factor activity; RNA polymerase II activating transcription factor binding; activating transcription factor binding; regu…	K04498	EP300; E1A/CREB-binding protein [EC:2.3.1.48]	hsa05164 Influenza A - Homo sapiens (human) ; hsa04916 Melanogenesis - Homo sapiens (human) ; hsa05200 Pathways in cancer - Homo sapiens (human) ; hsa05152 Tuberculosis - Homo sapiens (human) ; hsa05166 HTLV-I infection - Homo sapiens (human) ; hsa04330 Notch signaling pathway - Homo sapiens (human) ; hsa05169 Epstein-Barr virus infection - Homo sapiens (human) ; hsa04310 Wnt signaling pathway - …	IPR014744; IPR003101; IPR000197; IPR009110; IPR010303; IPR000433; IPR001487;	Nuclear receptor coactivator, interlocking; Domain of unknown function DUF902, CREBbp; Bromodomain; Zinc finger, TAZ-type; Zinc finger, ZZ-type; Coactivator CBP, KIX domain; Nuclear receptor coactivator, CREB-bp-like, interlocking;	MASH1 promoter-coactivator complex; Multisubunit ACTR coactivator complex; CREBBP-SMAD3-SMAD4 pentameric complex; p300-CBP-p270 complex; CREBBP-SMAD3 hexameric complex; RNA polymerase II complex, chromatin structure modifying; HES1 promoter corepressor complex; p300/CBP-PCAF-MyoD complex; SMAD1-CBP complex; CREBBP-SMAD2-SMAD4 pentameric complex; SRC-1 complex; SRC-3 complex; TCF4-CTNNB1-CREBBP co…
P54652	72	Heat shock-related 70 kDa protein 2	206.63	_NQVAMNPTNTIFDAK(ac)R_	-0.16507	1.495	...F..K......	cyto	positive regulation of cellular protein metabolic process; reproductive process; cellular developmental process; single-organism process; regulation of protein serine/threonine kinase activity; response to topologically incorrect protein; spermatid development; positive regulation of metabolic process; single organism reproductive process; positive regulation of molecular function; cell cycle pha…	membrane; cell periphery; cytoplasm; intrinsic to membrane; macromolecular complex; intracellular part; cell; organelle part; chromosomal part; non-membrane-bounded organelle; membrane-enclosed lumen; condensed chromosome; intracellular organelle lumen; nuclear chromosome part; intracellular; membrane part; cell part; chromosome; ion channel complex; male germ cell nucleus; membrane-bounded organ…	ATP binding; nucleoside phosphate binding; nucleoside binding; ion binding; protein binding; nucleotide binding; organic cyclic compound binding; heterocyclic compound binding; ribonucleoside binding; glycolipid binding; ribonucleotide binding; binding; purine ribonucleoside binding; lipid binding; anion binding; purine ribonucleotide binding; unfolded protein binding; adenyl ribonucleotide bindi…	K03283	HSPA1_8; heat shock 70kDa protein 1/8	hsa05164 Influenza A - Homo sapiens (human) ; hsa05020 Prion diseases - Homo sapiens (human) ; hsa05134 Legionellosis - Homo sapiens (human) ; hsa03040 Spliceosome - Homo sapiens (human) ; hsa05169 Epstein-Barr virus infection - Homo sapiens (human) ; hsa05162 Measles - Homo sapiens (human) ; hsa04144 Endocytosis - Homo sapiens (human) ; hsa04612 Antigen processing and presentation - Homo sapiens…
P23528	144	Cofilin-1	198.74	_HELQANCYEEVK(ac)DR_	0.11595	1.013		mito	single organism signaling; blood coagulation; regulation of biological quality; regulation of cell death; positive regulation of protein complex disassembly; tube formation; chordate embryonic development; neural fold formation; cellular component morphogenesis; regulation of actin filament length; cellular metabolic process; response to biotic stimulus; response to external stimulus; metabolic p…	membrane; cell cortex; cell periphery; ruffle membrane; cytoplasm; cortical cytoskeleton; intracellular part; cortical actin cytoskeleton; cell; organelle part; non-membrane-bounded organelle; membrane-enclosed lumen; cytoskeleton; intracellular organelle lumen; leading edge membrane; membrane part; intracellular; cell part; lamellipodium; membrane-bounded organelle; organelle lumen; intracellula…		K05765	CFL; cofilin	hsa04810 Regulation of actin cytoskeleton - Homo sapiens (human) ; hsa04360 Axon guidance - Homo sapiens (human) ; hsa04666 Fc gamma R-mediated phagocytosis - Homo sapiens (human) ; hsa05133 Pertussis - Homo sapiens (human) ;	IPR002108;	Actin-binding, cofilin/tropomyosin type;	Cofilin-actin-CAP1 complex;
P26599	410	Polypyrimidine tract-binding protein 1	198.74	_ITLSK(ac)HQNVQLPR_	-0.6981	0.888	......KH.....	cyto_nucl	regulation of cellular process; negative regulation of developmental process; regulation of alternative mRNA splicing, via spliceosome; cellular aromatic compound metabolic process; regulation of macromolecule metabolic process; regulation of nucleobase-containing compound metabolic process; negative regulation of mRNA processing; negative regulation of biological process; negative regulation of …	intracellular organelle; intracellular non-membrane-bounded organelle; intracellular organelle part; nuclear lumen; intracellular part; nucleolus; cell; organelle part; non-membrane-bounded organelle; organelle; intracellular membrane-bounded organelle; membrane-enclosed lumen; nucleoplasm; nucleus; intracellular organelle lumen; cell part; intracellular; membrane-bounded organelle; organelle lum…	organic cyclic compound binding; heterocyclic compound binding; RNA binding; poly-pyrimidine tract binding; nucleoside phosphate binding; binding; nucleic acid binding; pre-mRNA binding; nucleotide binding; single-stranded RNA binding; small molecule binding;	K13218			IPR000504; IPR012677;	Nucleotide-binding, alpha-beta plait; RNA recognition motif domain;	DCS complex; CF IIAm complex;
P51648	218	Fatty aldehyde dehydrogenase	194.01	_SPCYIDK(ac)DCDLDIVCR_	-1.5079	0.888	....I.K......	cyto	developmental process; nervous system development; single-multicellular organism process; isoprenoid metabolic process; skin development; tissue development; organic hydroxy compound metabolic process; alcohol metabolic process; system development; small molecule metabolic process; phytol metabolic process; single-organism process; cellular aldehyde metabolic process; cellular lipid metabolic pro…	membrane; endoplasmic reticulum; nuclear outer membrane-endoplasmic reticulum membrane network; organelle membrane; cytoplasm; intrinsic to membrane; intracellular part; cell; organelle part; mitochondrial envelope; intracellular; membrane part; cell part; microbody; organelle inner membrane; membrane-bounded organelle; mitochondrial inner membrane; endoplasmic reticulum membrane; intracellular o…	oxidoreductase activity, acting on CH-OH group of donors; oxidoreductase activity, acting on the aldehyde or oxo group of donors, NAD or NADP as acceptor; long-chain-aldehyde dehydrogenase activity; long-chain-alcohol oxidase activity; catalytic activity; aldehyde dehydrogenase [NAD(P)+] activity; oxidoreductase activity, acting on the aldehyde or oxo group of donors; medium-chain-aldehyde dehydr…	K00128	E1.2.1.3; aldehyde dehydrogenase (NAD+) [EC:1.2.1.3]	hsa00053 Ascorbate and aldarate metabolism - Homo sapiens (human) ; hsa00340 Histidine metabolism - Homo sapiens (human) ; hsa00010 Glycolysis / Gluconeogenesis - Homo sapiens (human) ; hsa00330 Arginine and proline metabolism - Homo sapiens (human) ; hsa00561 Glycerolipid metabolism - Homo sapiens (human) ; hsa00310 Lysine degradation - Homo sapiens (human) ; hsa00380 Tryptophan metabolism - Hom…	IPR016161; IPR015590; IPR016162; IPR016163;	Aldehyde dehydrogenase, N-terminal; Aldehyde dehydrogenase domain; Aldehyde dehydrogenase, C-terminal; Aldehyde/histidinol dehydrogenase;
P39023	373	60S ribosomal protein L3;60S ribosomal protein L3-like	191.52	_FIDTTSK(ac)FGHGR_	1.9692	0.945	.....FK......	cyto	establishment of protein localization to organelle; single-organism process; biosynthetic process; multi-organism cellular process; cellular metabolic process; protein transport; protein complex disassembly; establishment of localization; protein targeting; protein targeting to membrane; metabolic process; establishment of localization in cell; nuclear-transcribed mRNA catabolic process, nonsense…	intracellular organelle; ribosome; intracellular non-membrane-bounded organelle; cytosolic large ribosomal subunit; cytoplasm; intracellular organelle part; nuclear lumen; macromolecular complex; intracellular part; nucleolus; cell; cytosol; organelle part; non-membrane-bounded organelle; membrane-enclosed lumen; intracellular membrane-bounded organelle; organelle; nucleus; intracellular organell…	organic cyclic compound binding; heterocyclic compound binding; RNA binding; binding; nucleic acid binding; structural molecule activity; structural constituent of ribosome;	K02925	RP-L3e; large subunit ribosomal protein L3e	hsa03010 Ribosome - Homo sapiens (human) ;	IPR009000;	Translation protein, beta-barrel domain;	Ribosome, cytoplasmic; Nop56p-associated pre-rRNA complex; 60S ribosomal subunit, cytoplasmic;
Q92793	1595	CREB-binding protein	188.15	_TNK(ac)NK(ac)SSISR_	0.6062	4.142	......KH.....	nucl	cellular component biogenesis; single organism signaling; regulation of biological quality; cell surface receptor signaling pathway; cellular lipid metabolic process; cellular metabolic process; metabolic process; appendage morphogenesis; macromolecular complex assembly; modification by symbiont of host morphology or physiology; limb development; macromolecule metabolic process; protein metabolic…	cytoplasm; macromolecular complex; intracellular part; nuclear body; cell; condensed chromosome outer kinetochore; histone acetyltransferase complex; organelle part; condensed chromosome kinetochore; chromosomal part; non-membrane-bounded organelle; membrane-enclosed lumen; condensed chromosome; nucleoplasm; intracellular organelle lumen; nuclear chromosome part; intracellular; cell part; chromos…	sequence-specific DNA binding RNA polymerase II transcription factor activity; protein binding; chromatin binding; signal transducer activity; N-acetyltransferase activity; core promoter proximal region sequence-specific DNA binding; sequence-specific DNA binding transcription factor activity; RNA polymerase II activating transcription factor binding; activating transcription factor binding; regu…	K04498	EP300; E1A/CREB-binding protein [EC:2.3.1.48]	hsa05164 Influenza A - Homo sapiens (human) ; hsa04916 Melanogenesis - Homo sapiens (human) ; hsa05200 Pathways in cancer - Homo sapiens (human) ; hsa05152 Tuberculosis - Homo sapiens (human) ; hsa05166 HTLV-I infection - Homo sapiens (human) ; hsa04330 Notch signaling pathway - Homo sapiens (human) ; hsa05169 Epstein-Barr virus infection - Homo sapiens (human) ; hsa04310 Wnt signaling pathway - …	IPR014744; IPR003101; IPR000197; IPR009110; IPR010303; IPR000433; IPR001487;	Nuclear receptor coactivator, interlocking; Domain of unknown function DUF902, CREBbp; Bromodomain; Zinc finger, TAZ-type; Zinc finger, ZZ-type; Coactivator CBP, KIX domain; Nuclear receptor coactivator, CREB-bp-like, interlocking;	MASH1 promoter-coactivator complex; Multisubunit ACTR coactivator complex; CREBBP-SMAD3-SMAD4 pentameric complex; p300-CBP-p270 complex; CREBBP-SMAD3 hexameric complex; RNA polymerase II complex, chromatin structure modifying; HES1 promoter corepressor complex; p300/CBP-PCAF-MyoD complex; SMAD1-CBP complex; CREBBP-SMAD2-SMAD4 pentameric complex; SRC-1 complex; SRC-3 complex; TCF4-CTNNB1-CREBBP co…
Q92793	1597	CREB-binding protein	188.15	_TNK(ac)NK(ac)SSISR_	0.6062	4.142	......KH.....	nucl	cellular component biogenesis; single organism signaling; regulation of biological quality; cell surface receptor signaling pathway; cellular lipid metabolic process; cellular metabolic process; metabolic process; appendage morphogenesis; macromolecular complex assembly; modification by symbiont of host morphology or physiology; limb development; macromolecule metabolic process; protein metabolic…	cytoplasm; macromolecular complex; intracellular part; nuclear body; cell; condensed chromosome outer kinetochore; histone acetyltransferase complex; organelle part; condensed chromosome kinetochore; chromosomal part; non-membrane-bounded organelle; membrane-enclosed lumen; condensed chromosome; nucleoplasm; intracellular organelle lumen; nuclear chromosome part; intracellular; cell part; chromos…	sequence-specific DNA binding RNA polymerase II transcription factor activity; protein binding; chromatin binding; signal transducer activity; N-acetyltransferase activity; core promoter proximal region sequence-specific DNA binding; sequence-specific DNA binding transcription factor activity; RNA polymerase II activating transcription factor binding; activating transcription factor binding; regu…	K04498	EP300; E1A/CREB-binding protein [EC:2.3.1.48]	hsa05164 Influenza A - Homo sapiens (human) ; hsa04916 Melanogenesis - Homo sapiens (human) ; hsa05200 Pathways in cancer - Homo sapiens (human) ; hsa05152 Tuberculosis - Homo sapiens (human) ; hsa05166 HTLV-I infection - Homo sapiens (human) ; hsa04330 Notch signaling pathway - Homo sapiens (human) ; hsa05169 Epstein-Barr virus infection - Homo sapiens (human) ; hsa04310 Wnt signaling pathway - …	IPR014744; IPR003101; IPR000197; IPR009110; IPR010303; IPR000433; IPR001487;	Nuclear receptor coactivator, interlocking; Domain of unknown function DUF902, CREBbp; Bromodomain; Zinc finger, TAZ-type; Zinc finger, ZZ-type; Coactivator CBP, KIX domain; Nuclear receptor coactivator, CREB-bp-like, interlocking;	MASH1 promoter-coactivator complex; Multisubunit ACTR coactivator complex; CREBBP-SMAD3-SMAD4 pentameric complex; p300-CBP-p270 complex; CREBBP-SMAD3 hexameric complex; RNA polymerase II complex, chromatin structure modifying; HES1 promoter corepressor complex; p300/CBP-PCAF-MyoD complex; SMAD1-CBP complex; CREBBP-SMAD2-SMAD4 pentameric complex; SRC-1 complex; SRC-3 complex; TCF4-CTNNB1-CREBBP co…
Q92793	1592	CREB-binding protein	188.15	_K(ac)TNK(ac)NK(ac)SSISR_	0.71911	2.736	......KH.....	nucl	cellular component biogenesis; single organism signaling; regulation of biological quality; cell surface receptor signaling pathway; cellular lipid metabolic process; cellular metabolic process; metabolic process; appendage morphogenesis; macromolecular complex assembly; modification by symbiont of host morphology or physiology; limb development; macromolecule metabolic process; protein metabolic…	cytoplasm; macromolecular complex; intracellular part; nuclear body; cell; condensed chromosome outer kinetochore; histone acetyltransferase complex; organelle part; condensed chromosome kinetochore; chromosomal part; non-membrane-bounded organelle; membrane-enclosed lumen; condensed chromosome; nucleoplasm; intracellular organelle lumen; nuclear chromosome part; intracellular; cell part; chromos…	sequence-specific DNA binding RNA polymerase II transcription factor activity; protein binding; chromatin binding; signal transducer activity; N-acetyltransferase activity; core promoter proximal region sequence-specific DNA binding; sequence-specific DNA binding transcription factor activity; RNA polymerase II activating transcription factor binding; activating transcription factor binding; regu…	K04498	EP300; E1A/CREB-binding protein [EC:2.3.1.48]	hsa05164 Influenza A - Homo sapiens (human) ; hsa04916 Melanogenesis - Homo sapiens (human) ; hsa05200 Pathways in cancer - Homo sapiens (human) ; hsa05152 Tuberculosis - Homo sapiens (human) ; hsa05166 HTLV-I infection - Homo sapiens (human) ; hsa04330 Notch signaling pathway - Homo sapiens (human) ; hsa05169 Epstein-Barr virus infection - Homo sapiens (human) ; hsa04310 Wnt signaling pathway - …	IPR014744; IPR003101; IPR000197; IPR009110; IPR010303; IPR000433; IPR001487;	Nuclear receptor coactivator, interlocking; Domain of unknown function DUF902, CREBbp; Bromodomain; Zinc finger, TAZ-type; Zinc finger, ZZ-type; Coactivator CBP, KIX domain; Nuclear receptor coactivator, CREB-bp-like, interlocking;	MASH1 promoter-coactivator complex; Multisubunit ACTR coactivator complex; CREBBP-SMAD3-SMAD4 pentameric complex; p300-CBP-p270 complex; CREBBP-SMAD3 hexameric complex; RNA polymerase II complex, chromatin structure modifying; HES1 promoter corepressor complex; p300/CBP-PCAF-MyoD complex; SMAD1-CBP complex; CREBBP-SMAD2-SMAD4 pentameric complex; SRC-1 complex; SRC-3 complex; TCF4-CTNNB1-CREBBP co…
P25788	57	Proteasome subunit alpha type-3	186.13	_LVLSK(ac)LYEEGSNKR_	-0.29238	0.914	....L.KL.....	cyto	single organism signaling; regulation of biological quality; regulation of cell death; positive regulation of cellular protein metabolic process; positive regulation of ubiquitin-protein ligase activity; regulation of cell cycle process; cellular metabolic process; signal transduction involved in mitotic G1 DNA damage checkpoint; signal transduction involved in mitotic DNA integrity checkpoint; p…	intracellular organelle; proteasome core complex, alpha-subunit complex; proteasome complex; intracellular organelle part; cytoplasm; macromolecular complex; nuclear lumen; intracellular part; cytosol; cell; organelle part; organelle; intracellular membrane-bounded organelle; membrane-enclosed lumen; nucleoplasm; nucleus; intracellular organelle lumen; intracellular; cell part; proteasome core co…	endopeptidase activity; threonine-type endopeptidase activity; peptidase activity; catalytic activity; threonine-type peptidase activity; peptidase activity, acting on L-amino acid peptides; hydrolase activity;	K02727	PSMA3; 20S proteasome subunit alpha 7 [EC:3.4.25.1]	hsa03050 Proteasome - Homo sapiens (human) ;	IPR000426;	Proteasome alpha-subunit, N-terminal domain;	DNAJB2-HSPA8-PSMA3 complex; PA700-20S-PA28 complex; PA28gamma-20S proteasome; 20S proteasome; 26S proteasome; PA28-20S proteasome;
Q13263	340	Transcription intermediary factor 1-beta	185.96	_IQK(ac)HQEHILR_	0.58128	1.469	....V.KH.....	nucl	cellular component biogenesis; chordate embryonic development; positive regulation of biosynthetic process; embryonic placenta development; cellular component morphogenesis; cellular metabolic process; metabolic process; macromolecular complex assembly; protein metabolic process; negative regulation of macromolecule biosynthetic process; macromolecule metabolic process; embryo development; embryo…	intracellular organelle; euchromatin; intracellular non-membrane-bounded organelle; intracellular organelle part; nuclear lumen; intracellular part; cell; heterochromatin; organelle part; nuclear heterochromatin; non-membrane-bounded organelle; chromosomal part; membrane-enclosed lumen; intracellular membrane-bounded organelle; organelle; nucleoplasm; nucleus; intracellular organelle lumen; chrom…	ubiquitin protein ligase binding; phosphotransferase activity, alcohol group as acceptor; ligase activity; protein binding; protein kinase activity; sequence-specific DNA binding transcription factor activity; heterocyclic compound binding; organic cyclic compound binding; kinase activity; catalytic activity; binding; nucleic acid binding transcription factor activity; transcription factor bindin…	K08882			IPR003649; IPR001841; IPR001965; IPR001487; IPR000315; IPR013083; IPR011011; IPR019787;	B-box, C-terminal; Bromodomain; Zinc finger, PHD-type; Zinc finger, PHD-finger; Zinc finger, FYVE/PHD-type; Zinc finger, RING-type; Zinc finger, RING/FYVE/PHD-type; Zinc finger, B-box;	Emerin complex 32; NCOR1 complex;
P42765	181	3-ketoacyl-CoA thiolase, mitochondrial	184.34	_EECDK(ac)YALQSQQR_	0.80884	1.089	....V.KH.....	mito	regulation of cellular process; regulation of cell death; negative regulation of programmed cell death; organic hydroxy compound metabolic process; alcohol metabolic process; regulation of programmed cell death; cellular lipid metabolic process; biosynthetic process; negative regulation of biological process; negative regulation of cellular process; cellular metabolic process; sterol metabolic pr…	membrane; intracellular organelle; mitochondrial part; organelle membrane; organelle envelope; intracellular organelle part; cytoplasm; intracellular part; cell; organelle part; mitochondrion; mitochondrial envelope; intracellular membrane-bounded organelle; organelle; cell part; intracellular; envelope; organelle inner membrane; membrane-bounded organelle; mitochondrial inner membrane; mitochond…	acetyl-CoA C-acyltransferase activity; transferase activity, transferring acyl groups; C-acyltransferase activity; catalytic activity; transferase activity; transferase activity, transferring acyl groups other than amino-acyl groups;	K07508	ACAA2; acetyl-CoA acyltransferase 2 [EC:2.3.1.16]	hsa00280 Valine, leucine and isoleucine degradation - Homo sapiens (human) ; hsa01212 Fatty acid metabolism - Homo sapiens (human) ; hsa00062 Fatty acid elongation - Homo sapiens (human) ; hsa01100 Metabolic pathways - Homo sapiens (human) ; hsa00071 Fatty acid degradation - Homo sapiens (human) ;	IPR016039; IPR020616; IPR020617; IPR016038;	Thiolase-like, subgroup; Thiolase, N-terminal; Thiolase-like; Thiolase, C-terminal;
P31040	624	Succinate dehydrogenase [ubiquinone] flavoprotein subunit, mitochondrial	183.96	_K(ac)HTLSYVDVGTGK_	0.93554	0.984	.....LKH.....	mito	nervous system development; developmental process; dicarboxylic acid metabolic process; single-multicellular organism process; succinate metabolic process; oxidation-reduction process; system development; small molecule metabolic process; tricarboxylic acid cycle; single-organism process; respiratory electron transport chain; primary metabolic process; cellular metabolic process; cellular respira…	membrane; organelle membrane; cytoplasm; macromolecular complex; intracellular part; succinate dehydrogenase complex; cell; mitochondrial membrane part; organelle part; mitochondrial envelope; intracellular; cell part; membrane part; fumarate reductase complex; organelle inner membrane; membrane-bounded organelle; mitochondrial inner membrane; intracellular organelle; mitochondrial part; organell…	nucleoside phosphate binding; flavin adenine dinucleotide binding; ion binding; succinate dehydrogenase activity; nucleotide binding; cofactor binding; oxidoreductase activity; heterocyclic compound binding; organic cyclic compound binding; oxidoreductase activity, acting on the CH-CH group of donors; oxidoreductase activity, acting on the CH-CH group of donors, quinone or related compound as acc…	K00234	SDHA; succinate dehydrogenase (ubiquinone) flavoprotein subunit [EC:1.3.5.1]	hsa04932 Non-alcoholic fatty liver disease (NAFLD) - Homo sapiens (human) ; hsa00190 Oxidative phosphorylation - Homo sapiens (human) ; hsa05010 Alzheimer's disease - Homo sapiens (human) ; hsa05012 Parkinson's disease - Homo sapiens (human) ; hsa05016 Huntington's disease - Homo sapiens (human) ; hsa01100 Metabolic pathways - Homo sapiens (human) ; hsa01200 Carbon metabolism - Homo sapiens (huma…	IPR027477; IPR015939; IPR003953;	FAD binding domain; Fumarate reductase/succinate dehydrogenase flavoprotein-like, C-terminal; Succinate dehydrogenase/fumarate reductase flavoprotein, catalytic domain;	Frataxin complex;
O43707	455	Alpha-actinin-4;Alpha-actinin-2;Alpha-actinin-1	183.7	_K(ac)HEAFESDLAAHQDR_	0.26803	0.943	......K.F....	cyto	regulation of vesicle-mediated transport; cellular component biogenesis; regulation of cell death; blood coagulation; regulation of biological quality; single-organism process; protein transport; positive regulation of pinocytosis; establishment of localization; positive regulation of cellular component organization; response to wounding; actin cytoskeleton organization; establishment of localiza…	secretory granule lumen; extracellular region part; cell cortex; cytoplasmic vesicle; membrane-bounded vesicle; cell periphery; myofibril; cytoplasmic membrane-bounded vesicle; vesicle; cytoplasm; cytoplasmic vesicle part; cortical cytoskeleton; macromolecular complex; intracellular part; Z disc; cell; I band; pseudopodium; organelle part; non-membrane-bounded organelle; membrane-enclosed lumen; …	actin filament binding; receptor binding; protein dimerization activity; nucleoside binding; ion binding; integrin binding; protein binding; heterocyclic compound binding; organic cyclic compound binding; identical protein binding; cytoskeletal protein binding; protein homodimerization activity; binding; actin binding; cation binding; metal ion binding; calcium ion binding; protein complex bindin…	K05699	ACTN; actinin alpha	hsa04810 Regulation of actin cytoskeleton - Homo sapiens (human) ; hsa04530 Tight junction - Homo sapiens (human) ; hsa05203 Viral carcinogenesis - Homo sapiens (human) ; hsa04520 Adherens junction - Homo sapiens (human) ; hsa05412 Arrhythmogenic right ventricular cardiomyopathy (ARVC) - Homo sapiens (human) ; hsa05146 Amoebiasis - Homo sapiens (human) ; hsa04670 Leukocyte transendothelial migrat…	IPR014837; IPR001715; IPR011992; IPR002048;	EF-hand domain; EF-hand, Ca insensitive; Calponin homology domain; EF-hand domain pair;	Ternary complex; P2X7 receptor signalling complex;
P11142	71	Heat shock cognate 71 kDa protein	183.41	_NQVAMNPTNTVFDAK(ac)R_	-0.47885	1.055	......KY.....	cyto	single organism signaling; regulation of neurotransmitter levels; regulation of biological quality; chaperone-mediated protein folding; neurotransmitter secretion; single-organism process; biosynthetic process; multi-organism cellular process; modification of morphology or physiology of other organism; negative regulation of RNA metabolic process; cellular metabolic process; neurological system p…	membrane; extracellular region part; organelle membrane; cytoplasmic vesicle; Prp19 complex; cell periphery; membrane-bounded vesicle; cytoplasmic membrane-bounded vesicle; vesicle; cytoplasm; cytoplasmic vesicle part; macromolecular complex; intracellular part; cell; organelle part; coated vesicle membrane; pigment granule; non-membrane-bounded organelle; membrane-enclosed lumen; extracellular v…	ATP binding; nucleoside phosphate binding; nucleoside binding; ion binding; hydrolase activity, acting on acid anhydrides; hydrolase activity; nucleotide binding; nucleoside-triphosphatase activity; ATPase activity; organic cyclic compound binding; heterocyclic compound binding; ribonucleoside binding; pyrophosphatase activity; catalytic activity; ribonucleotide binding; binding; ATPase activity,…	K03283	HSPA1_8; heat shock 70kDa protein 1/8	hsa05164 Influenza A - Homo sapiens (human) ; hsa05020 Prion diseases - Homo sapiens (human) ; hsa05134 Legionellosis - Homo sapiens (human) ; hsa03040 Spliceosome - Homo sapiens (human) ; hsa05169 Epstein-Barr virus infection - Homo sapiens (human) ; hsa05162 Measles - Homo sapiens (human) ; hsa04144 Endocytosis - Homo sapiens (human) ; hsa04612 Antigen processing and presentation - Homo sapiens…			Profilin 2 complex; BAG3-HSC70-HSPB8-CHIP complex; Profilin 1 complex; CDC5L complex; PABPC1-HSPA8-HNRPD-EIF4G1 complex; P2X7 receptor signalling complex; CDC5L core complex; HMGB1-HMGB2-HSC70-ERP60-GAPDH complex; CEN complex; BCOR complex; DNAJB2-HSPA8-PSMA3 complex; CHIP-HSC70 complex; HCF-1 complex;
Q00839	352	Heterogeneous nuclear ribonucleoprotein U	182.33	_HLYTK(ac)DIDIHEVR_	0.16173	1.163		nucl	regulation of biological quality; cellular aromatic compound metabolic process; regulation of macromolecule metabolic process; posttranscriptional regulation of gene expression; RNA stabilization; cellular metabolic process; organic substance metabolic process; regulation of RNA stability; metabolic process; mRNA splicing, via spliceosome; RNA splicing, via transesterification reactions with bulg…	intracellular organelle; CRD-mediated mRNA stability complex; cytoplasm; intracellular organelle part; nuclear lumen; macromolecular complex; intracellular part; spliceosomal complex; cell; organelle part; membrane-enclosed lumen; organelle; intracellular membrane-bounded organelle; nucleoplasm; nucleus; intracellular organelle lumen; cell part; intracellular; catalytic step 2 spliceosome; cell s…	RNA binding; DNA binding; ATP binding; nucleoside phosphate binding; nucleoside binding; ion binding; nucleotide binding; organic cyclic compound binding; heterocyclic compound binding; ribonucleoside binding; ribonucleotide binding; binding; nucleic acid binding; purine ribonucleoside binding; anion binding; purine ribonucleotide binding; adenyl ribonucleotide binding; purine nucleoside binding;…	K12888	HNRNPU; heterogeneous nuclear ribonucleoprotein U	hsa03040 Spliceosome - Homo sapiens (human) ;	IPR003034; IPR018355; IPR027417; IPR001870; IPR008985; IPR003877;	SAP domain; B30.2/SPRY domain; Concanavalin A-like lectin/glucanases superfamily; SPla/RYanodine receptor subgroup; SPla/RYanodine receptor SPRY; P-loop containing nucleoside triphosphate hydrolase;	GR-hnRNP U complex; Large Drosha complex; Nop56p-associated pre-rRNA complex; Emerin complex 52; Emerin complex 24; SNW1 complex; C complex spliceosome; Actin-ribonucleoprotein complex; DGCR8 multiprotein complex;
P22626	173	Heterogeneous nuclear ribonucleoproteins A2/B1	180.64	_IVLQK(ac)YHTINGHNAEVR_	0.021756	1.184	....V.K......	nucl	RNA transport; regulation of cellular process; cellular aromatic compound metabolic process; regulation of macromolecule metabolic process; regulation of nucleobase-containing compound metabolic process; negative regulation of mRNA processing; negative regulation of biological process; negative regulation of cellular metabolic process; negative regulation of cellular process; negative regulation …	intracellular organelle; intracellular non-membrane-bounded organelle; cytoplasm; intracellular organelle part; nuclear lumen; macromolecular complex; intracellular part; nucleolus; spliceosomal complex; cell; organelle part; non-membrane-bounded organelle; membrane-enclosed lumen; organelle; intracellular membrane-bounded organelle; nucleoplasm; nucleus; intracellular organelle lumen; cell part;…	DNA binding; RNA binding; nucleoside phosphate binding; pre-mRNA intronic binding; single-stranded DNA binding; telomeric DNA binding; nucleotide binding; single-stranded telomeric DNA binding; sequence-specific DNA binding; heterocyclic compound binding; organic cyclic compound binding; binding; nucleic acid binding; pre-mRNA binding; structure-specific DNA binding; small molecule binding;	K13158			IPR000504; IPR012677;	Nucleotide-binding, alpha-beta plait; RNA recognition motif domain;	p23 protein complex; C complex spliceosome;
P27824	227	Calnexin	178.68	_RPDADLK(ac)TYFTDK_	-0.11852	1.512	......KY.....	E.R.	single organism signaling; macromolecule glycosylation; single-organism process; biosynthetic process; peptidyl-asparagine modification; cellular metabolic process; neurological system process; protein transport; establishment of localization; protein folding; metabolic process; establishment of localization in cell; cell communication; carbohydrate derivative biosynthetic process; protein secret…	membrane; dendrite; nuclear outer membrane-endoplasmic reticulum membrane network; endoplasmic reticulum; cytoplasmic vesicle; organelle membrane; membrane-bounded vesicle; cytoplasmic membrane-bounded vesicle; vesicle; cytoplasm; neuronal cell body; cell projection cytoplasm; macromolecular complex; intrinsic to membrane; intracellular part; cell; organelle part; dendritic spine; pigment granule…	binding; ion binding; metal ion binding; cation binding; protein binding; calcium ion binding; unfolded protein binding;	K08054	CANX; calnexin	hsa04918 Thyroid hormone synthesis - Homo sapiens (human) ; hsa04612 Antigen processing and presentation - Homo sapiens (human) ; hsa04145 Phagosome - Homo sapiens (human) ; hsa04141 Protein processing in endoplasmic reticulum - Homo sapiens (human) ; hsa05166 HTLV-I infection - Homo sapiens (human) ;	IPR009033; IPR008985; IPR013320;	Concanavalin A-like lectin/glucanases superfamily; Calreticulin/calnexin, P domain; Concanavalin A-like lectin/glucanase, subgroup;
Q00610	637	Clathrin heavy chain 1	177.81	_ALEHFTDLYDIK(ac)R_	0.77432	1.474	......KH.....	cyto	single organism signaling; receptor internalization; neurotrophin TRK receptor signaling pathway; negative regulation of signal transduction; cell surface receptor signaling pathway; negative regulation of ERBB signaling pathway; regulation of signaling; mitosis; cellular developmental process; neuron development; single-organism process; cellular component morphogenesis; neurogenesis; cellular r…	membrane; extracellular region part; clathrin-coated endocytic vesicle; organelle membrane; membrane-bounded vesicle; cytoplasm; cytoplasmic vesicle part; macromolecular complex; trans-Golgi network membrane; cell; organelle part; non-membrane-bounded organelle; extracellular vesicular exosome; clathrin-coated vesicle; intracellular; trans-Golgi network transport vesicle membrane; membrane-bounde…	structural molecule activity;	K04646	CLTC; clathrin heavy chain	hsa05100 Bacterial invasion of epithelial cells - Homo sapiens (human) ; hsa04144 Endocytosis - Homo sapiens (human) ; hsa05016 Huntington's disease - Homo sapiens (human) ; hsa04142 Lysosome - Homo sapiens (human) ; hsa04721 Synaptic vesicle cycle - Homo sapiens (human) ; hsa04961 Endocrine and other factor-regulated calcium reabsorption - Homo sapiens (human) ;	IPR016025; IPR015348; IPR011990; IPR016024; IPR001473;	Armadillo-type fold; Clathrin, heavy chain, linker, core motif; Tetratricopeptide-like helical; Clathrin, heavy chain, linker/propeller domain; Clathrin, heavy chain, propeller, N-terminal;	Profilin 1 complex;
O43809	23	Cleavage and polyadenylation specificity factor subunit 5	176.89	_GVTQFGNK(ac)YIQQTKPLTLER_	0.24079	1.024	......KY.....	mito	cellular component biogenesis; RNA 3'-end processing; cellular component organization; cellular aromatic compound metabolic process; mRNA 3'-end processing; mRNA polyadenylation; biosynthetic process; cellular metabolic process; protein oligomerization; organic substance metabolic process; DNA-dependent transcription, termination; mRNA splicing, via spliceosome; metabolic process; RNA splicing, v…	intracellular organelle; intracellular non-membrane-bounded organelle; cytoskeletal part; intracellular organelle part; paraspeckles; macromolecular complex; nuclear lumen; intracellular part; nuclear body; cell; organelle part; mRNA cleavage factor complex; non-membrane-bounded organelle; intracellular membrane-bounded organelle; membrane-enclosed lumen; organelle; cytoskeleton; nucleus; nucleop…	organic cyclic compound binding; heterocyclic compound binding; mRNA binding; RNA binding; AU-rich element binding; catalytic activity; binding; nucleic acid binding; hydrolase activity;	K14397	NUDT21; cleavage and polyadenylation specificity factor subunit 5	hsa03015 mRNA surveillance pathway - Homo sapiens (human) ;	IPR015797; IPR000086;	NUDIX hydrolase domain; NUDIX hydrolase domain-like;	CPSF6-ITCH-NUDT21-POLR2A complex; Mammalian cleavage factor I; CPSF6-EWSR1-ITCH-NUDT21-POLR2A-UBAP2L complex; Spliceosome; CPSF6-ITCH-NUDT21-POLR2A-UBAP2L complex; CF IIAm complex;
P52895	161	Aldo-keto reductase family 1 member C2	176.4	_DAGLAK(ac)SIGVSNFNHR_	0.24735	0.526	.....YK......	cyto	regulation of biological quality; digestion; regulation of protein kinase B signaling cascade; regulation of signaling; fatty acid derivative metabolic process; single-organism process; cellular lipid metabolic process; polyketide metabolic process; cellular metabolic process; progesterone metabolic process; metabolic process; regulation of cell communication; cellular ketone metabolic process; m…	intracellular part; cell; cell part; intracellular; cytoplasm;	icosanoid receptor activity; alditol:NADP+ 1-oxidoreductase activity; oxidoreductase activity, acting on the CH-CH group of donors, NAD or NADP as acceptor; steroid dehydrogenase activity, acting on the CH-OH group of donors, NAD or NADP as acceptor; transmembrane signaling receptor activity; signal transducer activity; oxidoreductase activity, acting on NAD(P)H, quinone or similar compound as ac…	K00212	E1.3.1.20; trans-1,2-dihydrobenzene-1,2-diol dehydrogenase [EC:1.3.1.20]	hsa00140 Steroid hormone biosynthesis - Homo sapiens (human) ; hsa00980 Metabolism of xenobiotics by cytochrome P450 - Homo sapiens (human) ; hsa01100 Metabolic pathways - Homo sapiens (human) ; hsa00120 Primary bile acid biosynthesis - Homo sapiens (human) ; hsa05204 Chemical carcinogenesis - Homo sapiens (human) ;	IPR023210;	NADP-dependent oxidoreductase domain;
P06744	241	Glucose-6-phosphate isomerase	176.11	_DPSAVAK(ac)HFVALSTNTTK_	0.047947	0.701	....V.KH.....	cyto	monosaccharide catabolic process; regulation of cell death; regulation of biological quality; glycolysis; hexose biosynthetic process; blood vessel development; regulation of neuron apoptotic process; single-organism process; biosynthetic process; cellular metabolic process; neurological system process; phosphate-containing compound metabolic process; behavior; glucose metabolic process; negative…	membrane; intracellular organelle; cell projection; extracellular space; extracellular region part; cell periphery; cytoplasm; intracellular part; cytosol; cell; extracellular region; plasma membrane; organelle; intracellular membrane-bounded organelle; nucleus; intracellular; cell part; neuron projection; membrane-bounded organelle; neuron part; cytoplasmic part;	glucose-6-phosphate isomerase activity; isomerase activity; catalytic activity; binding; carbohydrate binding; intramolecular oxidoreductase activity; monosaccharide binding; intramolecular transferase activity; intramolecular oxidoreductase activity, interconverting aldoses and ketoses;	K01810	GPI; glucose-6-phosphate isomerase [EC:5.3.1.9]	hsa00030 Pentose phosphate pathway - Homo sapiens (human) ; hsa00500 Starch and sucrose metabolism - Homo sapiens (human) ; hsa00010 Glycolysis / Gluconeogenesis - Homo sapiens (human) ; hsa01100 Metabolic pathways - Homo sapiens (human) ; hsa01200 Carbon metabolism - Homo sapiens (human) ; hsa00520 Amino sugar and nucleotide sugar metabolism - Homo sapiens (human) ;	IPR023096;	Phosphoglucose isomerase, C-terminal;
P00338	232	L-lactate dehydrogenase A chain	176.08	_EVHK(ac)QVVESAYEVIK_	0.57155	0.643	....V.K......	cyto	monosaccharide catabolic process; glycolysis; single-organism process; response to stimulus; cellular metabolic process; organic substance metabolic process; glucose metabolic process; response to extracellular stimulus; response to external stimulus; pyruvate metabolic process; metabolic process; generation of precursor metabolites and energy; cell communication; cellular carbohydrate metabolic …	organelle; intracellular membrane-bounded organelle; intracellular organelle; cell part; intracellular; cytoplasm; intracellular part; membrane-bounded organelle; cytosol; cell; mitochondrion; cytoplasmic part;	organic cyclic compound binding; heterocyclic compound binding; oxidoreductase activity, acting on CH-OH group of donors; oxidoreductase activity, acting on the CH-OH group of donors, NAD or NADP as acceptor; nucleoside phosphate binding; catalytic activity; binding; lactate dehydrogenase activity; nucleotide binding; L-lactate dehydrogenase activity; small molecule binding; oxidoreductase activi…	K00016	LDH; L-lactate dehydrogenase [EC:1.1.1.27]	hsa00270 Cysteine and methionine metabolism - Homo sapiens (human) ; hsa00010 Glycolysis / Gluconeogenesis - Homo sapiens (human) ; hsa04066 HIF-1 signaling pathway - Homo sapiens (human) ; hsa01100 Metabolic pathways - Homo sapiens (human) ; hsa00620 Pyruvate metabolism - Homo sapiens (human) ; hsa00640 Propanoate metabolism - Homo sapiens (human) ;	IPR022383; IPR016040; IPR001236; IPR015955;	Lactate dehydrogenase/glycoside hydrolase, family 4, C-terminal; NAD(P)-binding domain; Lactate/malate dehydrogenase, N-terminal; Lactate/malate dehydrogenase, C-terminal;
P50991	319	T-complex protein 1 subunit delta	175.01	_DALSDLALHFLNK(ac)MK_	-0.69298	0.637	...F..K......	cyto	protein folding; metabolic process; 'de novo' protein folding; 'de novo' posttranslational protein folding; cellular macromolecule metabolic process; cellular protein metabolic process; macromolecule metabolic process; protein metabolic process; primary metabolic process; cellular metabolic process; cellular process; organic substance metabolic process;	microtubule; cytoplasmic vesicle; membrane-bounded vesicle; cytoplasmic membrane-bounded vesicle; vesicle; cytoplasm; macromolecular complex; intracellular part; cell; organelle part; pigment granule; non-membrane-bounded organelle; cytoskeleton; microtubule organizing center; microtubule cytoskeleton; cell part; intracellular; cytosolic part; membrane-bounded organelle; intracellular organelle; …	ATP binding; nucleoside phosphate binding; nucleoside binding; ion binding; protein binding; nucleotide binding; organic cyclic compound binding; heterocyclic compound binding; ribonucleoside binding; ribonucleotide binding; binding; purine ribonucleoside binding; anion binding; purine ribonucleotide binding; unfolded protein binding; adenyl ribonucleotide binding; purine nucleoside binding; aden…	K09496			IPR027410; IPR027409; IPR027413;	GroEL-like apical domain; TCP-1-like chaperonin intermediate domain; GroEL-like equatorial domain;	CCT micro-complex;
P49755	87	Transmembrane emp24 domain-containing protein 10	174.78	_ITDSAGHILYSK(ac)EDATK_	0.040899	1.374	......KH.....	extr	cellular component biogenesis; vesicle coating; response to acid; vesicle targeting, rough ER to cis-Golgi; peptide metabolic process; COPII vesicle coating; cargo loading into vesicle; single-organism process; cellular metabolic process; protein transport; beta-amyloid formation; establishment of localization; metabolic process; establishment of localization in cell; cellular component assembly;…	transport vesicle membrane; membrane; nuclear outer membrane-endoplasmic reticulum membrane network; endoplasmic reticulum; organelle membrane; cytoplasmic vesicle; zymogen granule; cell periphery; membrane-bounded vesicle; COPI-coated vesicle; cytoplasmic membrane-bounded vesicle; vesicle; cytoplasm; cis-Golgi network; cytoplasmic vesicle part; intrinsic to membrane; macromolecular complex; intr…					IPR009038;	GOLD;
P42704	613	Leucine-rich PPR motif-containing protein, mitochondrial	173.76	_QYFHQLEK(ac)MNVK_	-0.38172	1.034	....L.K......	mito	RNA transport; single-organism process; biosynthetic process; cellular metabolic process; establishment of localization; regulation of RNA biosynthetic process; metabolic process; microtubule-based transport; mitochondrion transport along microtubule; establishment of localization in cell; nucleic acid transport; nucleobase-containing compound transport; macromolecule metabolic process; macromole…	membrane; outer membrane; nuclear outer membrane-endoplasmic reticulum membrane network; microtubule; organelle membrane; cytoplasm; macromolecular complex; intracellular part; cell; organelle part; nuclear outer membrane; non-membrane-bounded organelle; cytoskeleton; condensed chromosome; membrane-enclosed lumen; nucleoplasm; nuclear membrane; intracellular organelle lumen; microtubule cytoskele…	organic cyclic compound binding; heterocyclic compound binding; DNA binding; RNA binding; cytoskeletal protein binding; microtubule binding; binding; nucleic acid binding; tubulin binding; structure-specific DNA binding; single-stranded DNA binding; protein binding; beta-tubulin binding;	K17964			IPR011990;	Tetratricopeptide-like helical;	TNF-alpha/NF-kappa B signaling complex 5;
P08238	624	Heat shock protein HSP 90-beta	170.11	_K(ac)HLEINPDHPIVETLR_	0.60778	0.906	......KF.....	cyto	single organism signaling; regulation of biological quality; regulation of cell death; positive regulation of cellular protein metabolic process; regulation of nitric oxide biosynthetic process; positive regulation of biosynthetic process; regulation of neuron apoptotic process; regulation of response to interferon-gamma; cellular component morphogenesis; nucleotide-binding domain, leucine rich r…	basolateral plasma membrane; membrane; brush border; apical plasma membrane; cytoplasmic vesicle; membrane-bounded vesicle; cell periphery; cytoplasmic membrane-bounded vesicle; vesicle; cytoplasm; intracellular part; cell; pigment granule; intracellular; cell part; membrane part; membrane-bounded organelle; apical part of cell; intracellular organelle; cell projection; brush border membrane; mel…	nitric-oxide synthase regulator activity; nucleoside phosphate binding; purine deoxyribonucleotide binding; pyrimidine nucleoside binding; protein binding; organic cyclic compound binding; heterocyclic compound binding; UTP binding; ribonucleotide binding; binding; purine ribonucleoside binding; TPR domain binding; adenyl deoxyribonucleotide binding; anion binding; adenyl ribonucleotide binding; …	K04079	htpG; molecular chaperone HtpG	hsa04621 NOD-like receptor signaling pathway - Homo sapiens (human) ; hsa04914 Progesterone-mediated oocyte maturation - Homo sapiens (human) ; hsa05215 Prostate cancer - Homo sapiens (human) ; hsa04612 Antigen processing and presentation - Homo sapiens (human) ; hsa05200 Pathways in cancer - Homo sapiens (human) ; hsa04141 Protein processing in endoplasmic reticulum - Homo sapiens (human) ; hsa0…	IPR020575; IPR020568; IPR003594;	Heat shock protein Hsp90, N-terminal; Ribosomal protein S5 domain 2-type fold; Histidine kinase-like ATPase, ATP-binding domain;	TNF-alpha/NF-kappa B signaling complex 6; TNF-alpha/NF-kappa B signaling complex 9; CDC37-HSP90AA1-HSP90AB1-MAP3K11 complex; Kinase maturation complex 1; HSP90-FKBP38-CAM-Cacomplex; Kinase maturation complex 2; IKBKB-CDC37-KIAA1967-HSP90AB1-HSP90AA1 complex; HSP90-CDC37-LRRK2 complex; P2X7 receptor signalling complex; TNF-alpha/NF-kappa B signaling complex 10; RNA-induced silencing complex, RISC;…
P21796	61	Voltage-dependent anion-selective channel protein 1	169.93	_VTGSLETK(ac)YR_	-0.024968	0.875	....L.KL.....	cyto	single organism signaling; single-multicellular organism process; regulation of biological quality; death; single-organism process; multicellular organismal response to stress; multi-organism cellular process; modification of morphology or physiology of other organism; response to stimulus; neuron-neuron synaptic transmission; neurological system process; modification of morphology or physiology …	membrane; outer membrane; organelle membrane; cell periphery; cytoplasm; intrinsic to membrane; macromolecular complex; intracellular part; cell; organelle part; non-membrane-bounded organelle; membrane-enclosed lumen; mitochondrial envelope; intracellular organelle lumen; membrane part; cell part; intracellular; organelle inner membrane; organelle outer membrane; membrane-bounded organelle; mito…	ion gated channel activity; ion transmembrane transporter activity; passive transmembrane transporter activity; anion channel activity; substrate-specific transporter activity; channel activity; substrate-specific transmembrane transporter activity; voltage-gated ion channel activity; voltage-gated anion channel activity; wide pore channel activity; substrate-specific channel activity; porin acti…	K05862	VDAC1; voltage-dependent anion channel protein 1	hsa05164 Influenza A - Homo sapiens (human) ; hsa05012 Parkinson's disease - Homo sapiens (human) ; hsa05016 Huntington's disease - Homo sapiens (human) ; hsa04020 Calcium signaling pathway - Homo sapiens (human) ; hsa05166 HTLV-I infection - Homo sapiens (human) ;	IPR023614;	Porin domain;	CAV1-VDAC1-ESR1 complex;
Q08945	90	FACT complex subunit SSRP1	169.37	_LSDFFK(ac)THYR_	-0.52003	0.982	.....FK......	nucl	positive regulation of biosynthetic process; single-organism process; biosynthetic process; multi-organism cellular process; DNA-dependent transcription, elongation; cellular metabolic process; regulation of RNA biosynthetic process; metabolic process; positive regulation of metabolic process; positive regulation of nitrogen compound metabolic process; macromolecule metabolic process; interspecie…	intracellular organelle; intracellular non-membrane-bounded organelle; intracellular organelle part; cytoplasm; nuclear lumen; intracellular part; nucleolus; cell; organelle part; non-membrane-bounded organelle; membrane-enclosed lumen; organelle; intracellular membrane-bounded organelle; nucleoplasm; nucleus; intracellular organelle lumen; intracellular; cell part; chromosome; membrane-bounded o…	organic cyclic compound binding; heterocyclic compound binding; DNA binding; chromatin binding; binding; nucleic acid binding;	K09272			IPR013719; IPR011993; IPR009071; IPR024954;	Pleckstrin homology-like domain; High mobility group box domain; Domain of unknown function DUF1747; SSRP1 domain;	H2AX complex, isolated from cells without IR exposure; FACT complex, UV-activated; FACT complex; CEN complex; FACT-NEK9 complex; Toposome;
P26006	100	Integrin alpha-3;Integrin alpha-3 heavy chain;Integrin alpha-3 light chain	168.69	_TGAVYLCPLTAHK(ac)DDCER_	-0.31804	2.507	......K....R.	plas	regulation of cellular process; single organism signaling; cell migration; single-multicellular organism process; blood coagulation; regulation of biological quality; localization of cell; cell surface receptor signaling pathway; cellular developmental process; neurogenesis; single-organism process; response to stimulus; neurological system process; hemostasis; behavior; response to wounding; bio…	basolateral plasma membrane; membrane; intrinsic to plasma membrane; cell periphery; receptor complex; macromolecular complex; integrin complex; intrinsic to membrane; integral to plasma membrane; cell; integral to membrane; synapse; plasma membrane; plasma membrane part; cell part; membrane part; cell surface; protein complex;	metal ion binding; cation binding; binding; ion binding;	K06482	ITGA3; integrin alpha 3	hsa04810 Regulation of actin cytoskeleton - Homo sapiens (human) ; hsa04640 Hematopoietic cell lineage - Homo sapiens (human) ; hsa05200 Pathways in cancer - Homo sapiens (human) ; hsa05222 Small cell lung cancer - Homo sapiens (human) ; hsa05412 Arrhythmogenic right ventricular cardiomyopathy (ARVC) - Homo sapiens (human) ; hsa04151 PI3K-Akt signaling pathway - Homo sapiens (human) ; hsa04512 EC…	IPR013649;	Integrin alpha-2;	ITGA3-ITGB1 complex; ITGA3-ITGB1-THBS1 complex; ITGA3-ITGB1-BSG complex; ITGA3-ITGB1-CD151 complex; ITGA3-ITGB1-CD63 complex;
Q01082	497	Spectrin beta chain, non-erythrocytic 1	167.2	_ELEAENYHDIK(ac)R_	-0.9465	0.894	......KF.....	cyto	cellular component biogenesis; single organism signaling; regulation of biological quality; cell surface receptor signaling pathway; establishment of protein localization to plasma membrane; cellular component morphogenesis; nuclear transport; regulation of actin filament length; cellular metabolic process; protein transport; response to external stimulus; metabolic process; common-partner SMAD p…	membrane; cell cortex; cell periphery; myofibril; cytoplasm; cortical cytoskeleton; intracellular part; cortical actin cytoskeleton; cell; organelle part; neuron projection membrane; non-membrane-bounded organelle; membrane-enclosed lumen; cytoskeleton; intracellular organelle lumen; leading edge membrane; intracellular; main axon; membrane part; cell part; axolemma; contractile fiber; neuron pro…	cytoskeletal protein binding; structural constituent of cytoskeleton; binding; phospholipid binding; ion binding; actin binding; lipid binding; protein binding; anion binding; structural molecule activity; ankyrin binding;	K06115			IPR001605; IPR011993; IPR001715; IPR001849;	Pleckstrin homology domain, spectrin-type; Pleckstrin homology-like domain; Pleckstrin homology domain; Calponin homology domain;
P35579	1352	Myosin-9	164.63	_EQLEEEEEAK(ac)HNLEK_	-0.16181	1.492	......K....R.	cyto_nucl	single organism signaling; regulation of biological quality; tissue migration; leukocyte activation; cell surface receptor signaling pathway; chordate embryonic development; cellular component morphogenesis; protein transport; syncytium formation; T cell activation; biological adhesion; response to external stimulus; metabolic process; endothelial cell migration; angiogenesis; actin cytoskeleton …	membrane; extracellular region part; cell cortex; membrane-bounded vesicle; cell junction; cell periphery; vesicle; cytoplasm; cortical cytoskeleton; macromolecular complex; intracellular part; cell-cell adherens junction; cell-cell junction; cell; actin filament bundle; organelle part; cell division site part; non-membrane-bounded organelle; extracellular vesicular exosome; cytoskeleton; microtu…	actin filament binding; motor activity; nucleoside phosphate binding; protein dimerization activity; hydrolase activity, acting on acid anhydrides; protein binding; hydrolase activity; ATPase activity; heterocyclic compound binding; organic cyclic compound binding; identical protein binding; cytoskeletal protein binding; pyrophosphatase activity; ribonucleotide binding; catalytic activity; bindin…	K10352	MYH; myosin heavy chain	hsa05132 Salmonella infection - Homo sapiens (human) ; hsa04810 Regulation of actin cytoskeleton - Homo sapiens (human) ; hsa04530 Tight junction - Homo sapiens (human) ; hsa04270 Vascular smooth muscle contraction - Homo sapiens (human) ;	IPR002928; IPR016137; IPR004009; IPR001609; IPR027417; IPR027401;	Myosin-like IQ motif-containing domain; Myosin tail; Myosin head, motor domain; Regulator of G protein signalling superfamily; Myosin, N-terminal, SH3-like; P-loop containing nucleoside triphosphate hydrolase;	WIP-WASp-actin-myosin-IIa complex; Emerin complex 1;
P39023	115	60S ribosomal protein L3	164.22	_TVFAEHISDECK(ac)R_	-0.99948		.....FK......	cyto	establishment of protein localization to organelle; single-organism process; biosynthetic process; multi-organism cellular process; cellular metabolic process; protein transport; protein complex disassembly; establishment of localization; protein targeting; protein targeting to membrane; metabolic process; establishment of localization in cell; nuclear-transcribed mRNA catabolic process, nonsense…	intracellular organelle; ribosome; intracellular non-membrane-bounded organelle; cytosolic large ribosomal subunit; cytoplasm; intracellular organelle part; nuclear lumen; macromolecular complex; intracellular part; nucleolus; cell; cytosol; organelle part; non-membrane-bounded organelle; membrane-enclosed lumen; intracellular membrane-bounded organelle; organelle; nucleus; intracellular organell…	organic cyclic compound binding; heterocyclic compound binding; RNA binding; binding; nucleic acid binding; structural molecule activity; structural constituent of ribosome;	K02925	RP-L3e; large subunit ribosomal protein L3e	hsa03010 Ribosome - Homo sapiens (human) ;	IPR009000;	Translation protein, beta-barrel domain;	Ribosome, cytoplasmic; Nop56p-associated pre-rRNA complex; 60S ribosomal subunit, cytoplasmic;
P06733	5	Alpha-enolase	162.5	_(ac)SILK(ac)IHAR_	0.072527	0.774		cyto	monosaccharide catabolic process; glycolysis; hexose biosynthetic process; biosynthetic process; negative regulation of RNA metabolic process; cellular metabolic process; response to biotic stimulus; regulation of cell growth; glucose metabolic process; regulation of RNA biosynthetic process; metabolic process; gluconeogenesis; generation of precursor metabolites and energy; macromolecule metabol…	membrane; extracellular region part; cell periphery; membrane-bounded vesicle; myofibril; vesicle; cytoplasm; macromolecular complex; intracellular part; cell; organelle part; non-membrane-bounded organelle; extracellular vesicular exosome; intracellular; cell part; contractile fiber; cytosolic part; extracellular membrane-bounded organelle; M band; membrane-bounded organelle; intracellular organ…	magnesium ion binding; DNA binding; transcription corepressor activity; phosphopyruvate hydratase activity; ion binding; lyase activity; hydro-lyase activity; transcription cofactor activity; sequence-specific DNA binding transcription factor activity; carbon-oxygen lyase activity; heterocyclic compound binding; organic cyclic compound binding; catalytic activity; binding; nucleic acid binding tr…	K01689	ENO; enolase [EC:4.2.1.11]	hsa03018 RNA degradation - Homo sapiens (human) ; hsa00010 Glycolysis / Gluconeogenesis - Homo sapiens (human) ; hsa04066 HIF-1 signaling pathway - Homo sapiens (human) ; hsa01100 Metabolic pathways - Homo sapiens (human) ; hsa01200 Carbon metabolism - Homo sapiens (human) ; hsa01230 Biosynthesis of amino acids - Homo sapiens (human) ;	IPR020810; IPR020811;	Enolase, C-terminal; Enolase, N-terminal;
P52895	270	Aldo-keto reductase family 1 member C3;Aldo-keto reductase family 1 member C4;Aldo-keto reductase family 1 member C2;Aldo-keto reductase family 1 member C1	162.49	_GVVVLAK(ac)SYNEQR_	0.3478	0.559	.....YK......	cyto	regulation of biological quality; digestion; regulation of protein kinase B signaling cascade; regulation of signaling; fatty acid derivative metabolic process; single-organism process; cellular lipid metabolic process; polyketide metabolic process; cellular metabolic process; progesterone metabolic process; metabolic process; regulation of cell communication; cellular ketone metabolic process; m…	intracellular part; cell; cell part; intracellular; cytoplasm;	icosanoid receptor activity; alditol:NADP+ 1-oxidoreductase activity; oxidoreductase activity, acting on the CH-CH group of donors, NAD or NADP as acceptor; steroid dehydrogenase activity, acting on the CH-OH group of donors, NAD or NADP as acceptor; transmembrane signaling receptor activity; signal transducer activity; oxidoreductase activity, acting on NAD(P)H, quinone or similar compound as ac…	K00212	E1.3.1.20; trans-1,2-dihydrobenzene-1,2-diol dehydrogenase [EC:1.3.1.20]	hsa00140 Steroid hormone biosynthesis - Homo sapiens (human) ; hsa00980 Metabolism of xenobiotics by cytochrome P450 - Homo sapiens (human) ; hsa01100 Metabolic pathways - Homo sapiens (human) ; hsa00120 Primary bile acid biosynthesis - Homo sapiens (human) ; hsa05204 Chemical carcinogenesis - Homo sapiens (human) ;	IPR023210;	NADP-dependent oxidoreductase domain;
P35579	1193	Myosin-9	161.99	_QK(ac)HSQAVEELAEQLEQTKR_	-0.36325	1.32	......K....R.	cyto_nucl	single organism signaling; regulation of biological quality; tissue migration; leukocyte activation; cell surface receptor signaling pathway; chordate embryonic development; cellular component morphogenesis; protein transport; syncytium formation; T cell activation; biological adhesion; response to external stimulus; metabolic process; endothelial cell migration; angiogenesis; actin cytoskeleton …	membrane; extracellular region part; cell cortex; membrane-bounded vesicle; cell junction; cell periphery; vesicle; cytoplasm; cortical cytoskeleton; macromolecular complex; intracellular part; cell-cell adherens junction; cell-cell junction; cell; actin filament bundle; organelle part; cell division site part; non-membrane-bounded organelle; extracellular vesicular exosome; cytoskeleton; microtu…	actin filament binding; motor activity; nucleoside phosphate binding; protein dimerization activity; hydrolase activity, acting on acid anhydrides; protein binding; hydrolase activity; ATPase activity; heterocyclic compound binding; organic cyclic compound binding; identical protein binding; cytoskeletal protein binding; pyrophosphatase activity; ribonucleotide binding; catalytic activity; bindin…	K10352	MYH; myosin heavy chain	hsa05132 Salmonella infection - Homo sapiens (human) ; hsa04810 Regulation of actin cytoskeleton - Homo sapiens (human) ; hsa04530 Tight junction - Homo sapiens (human) ; hsa04270 Vascular smooth muscle contraction - Homo sapiens (human) ;	IPR002928; IPR016137; IPR004009; IPR001609; IPR027417; IPR027401;	Myosin-like IQ motif-containing domain; Myosin tail; Myosin head, motor domain; Regulator of G protein signalling superfamily; Myosin, N-terminal, SH3-like; P-loop containing nucleoside triphosphate hydrolase;	WIP-WASp-actin-myosin-IIa complex; Emerin complex 1;
P08670	235	Vimentin	161.94	_KVESLQEEIAFLK(ac)K_	0.66954	2.323		nucl	actin filament-based movement; regulation of biological quality; actin-mediated cell contraction; muscle system process; intermediate filament organization; negative regulation of cellular component organization; cellular developmental process; lens fiber cell differentiation; single-organism process; neurogenesis; multi-organism cellular process; modification of morphology or physiology of other…	extracellular region part; membrane-bounded vesicle; vesicle; cytoplasm; macromolecular complex; intracellular part; cell; organelle part; non-membrane-bounded organelle; cytoskeleton; extracellular vesicular exosome; cell part; intracellular; microbody; extracellular membrane-bounded organelle; membrane-bounded organelle; cell leading edge; intracellular organelle; cell projection; intracellular…	structural constituent of eye lens; structural constituent of cytoskeleton; structural molecule activity;	K07606	VIM; vimentin	hsa05169 Epstein-Barr virus infection - Homo sapiens (human) ; hsa05206 MicroRNAs in cancer - Homo sapiens (human) ;	IPR006821;	Intermediate filament head, DNA-binding domain;
O95159	234	Zinc finger protein-like 1	161.21	_TPGLHGDCDDDK(ac)YR_	0.23886	1.394	......KY.....	nucl	regulation of cellular process; regulation of gene expression; regulation of transcription, DNA-dependent; regulation of cellular biosynthetic process; regulation of primary metabolic process; regulation of macromolecule metabolic process; vesicle-mediated transport; regulation of nucleobase-containing compound metabolic process; regulation of macromolecule biosynthetic process; regulation of cel…	membrane; organelle; intracellular membrane-bounded organelle; intracellular organelle; nucleus; membrane part; cell part; intracellular; cytoplasm; intrinsic to membrane; intracellular part; cell; Golgi apparatus; membrane-bounded organelle; integral to membrane; cytoplasmic part;	organic cyclic compound binding; heterocyclic compound binding; DNA binding; transition metal ion binding; binding; ion binding; nucleic acid binding; metal ion binding; cation binding; zinc ion binding;				IPR001841; IPR013083;	Zinc finger, RING-type; Zinc finger, RING/FYVE/PHD-type;
Q12797	653	Aspartyl/asparaginyl beta-hydroxylase	160.78	_TCTLLEK(ac)FPETTGCR_	-1.2549	1.324	...F..K......	plas	positive regulation of biosynthetic process; response to organophosphorus; cellular metabolic process; regulation of receptor activity; negative regulation of cell proliferation; metabolic process; appendage morphogenesis; regulation of calcium ion transmembrane transporter activity; regulation of localization; positive regulation of molecular function; response to endogenous stimulus; positive r…	membrane; nuclear outer membrane-endoplasmic reticulum membrane network; endoplasmic reticulum; cell cortex; organelle membrane; cell periphery; junctional sarcoplasmic reticulum membrane; cytoplasm; intrinsic to membrane; intracellular part; sarcoplasm; cell; organelle part; sarcoplasmic reticulum membrane; integral to organelle membrane; membrane part; intracellular; cell part; intrinsic to end…	ion binding; oxidoreductase activity, acting on paired donors, with incorporation or reduction of molecular oxygen; oxidoreductase activity, acting on paired donors, with incorporation or reduction of molecular oxygen, 2-oxoglutarate as one donor, and incorporation of one atom each of oxygen into both donors; structural constituent of muscle; oxidoreductase activity; electron carrier activity; ox…	K00476			IPR007943; IPR011990; IPR027443; IPR013026;	Isopenicillin N synthase-like; Tetratricopeptide-like helical; Tetratricopeptide repeat-containing domain; Aspartyl beta-hydroxylase/Triadin domain;
P78527	1985	DNA-dependent protein kinase catalytic subunit	160.38	_NLLIFENLIDLK(ac)R_	-0.57253	1.464	......KS.....	cyto	regulation of biological quality; regulation of cell death; leukocyte activation; reproductive process; segmentation; chordate embryonic development; posttranscriptional regulation of gene expression; brain development; positive regulation of biosynthetic process; cellular metabolic process; T cell activation; lymphoid progenitor cell differentiation; metabolic process; heart development; respons…	intracellular organelle; nonhomologous end joining complex; intracellular non-membrane-bounded organelle; intracellular organelle part; nuclear lumen; macromolecular complex; intracellular part; nucleolus; transcription factor complex; cell; organelle part; non-membrane-bounded organelle; membrane-enclosed lumen; organelle; intracellular membrane-bounded organelle; nucleus; intracellular organell…	DNA-dependent protein kinase activity; DNA binding; ATP binding; nucleoside phosphate binding; phosphotransferase activity, alcohol group as acceptor; nucleoside binding; ion binding; protein kinase activity; nucleotide binding; organic cyclic compound binding; heterocyclic compound binding; ribonucleoside binding; kinase activity; catalytic activity; ribonucleotide binding; binding; nucleic acid…	K06642	PRKDC; DNA-dependent protein kinase catalytic subunit [EC:2.7.11.1]	hsa03450 Non-homologous end-joining - Homo sapiens (human) ; hsa04110 Cell cycle - Homo sapiens (human) ;	IPR000403; IPR011989; IPR011009; IPR012582; IPR003151; IPR014009; IPR016024; IPR003152;	Armadillo-type fold; PIK-related kinase, FAT; Phosphatidylinositol 3-/4-kinase, catalytic domain; Armadillo-like helical; Protein kinase-like domain; PIK-related kinase; NUC194; PIK-related kinase, FATC;	DNA-PK-Ku complex; DHX9-ADAR-vigilin-DNA-PK-Ku antigen complex; Vigilin-DNA-PK-Ku antigen complex; Artemis-DNA-PK complex; DNA-PK-Ku-eIF2-NF90-NF45 complex; CDC5L complex; NCOA6-DNA-PK-Ku-PARP1 complex; MGC1-DNA-PKcs-Ku complex; DNA-PK-Ku antigen complex;
P07437	58	Tubulin beta chain	159.22	_ISVYYNEATGGK(ac)YVPR_	-0.15452	0.939	......KY.....	cyto_nucl	cellular component biogenesis; cellular component organization; intracellular transport; immune effector process; spindle organization; single-organism process; response to stimulus; innate immune response; cytoskeleton-dependent intracellular transport; establishment of localization; natural killer cell mediated cytotoxicity; spindle assembly; establishment of localization in cell; organelle ass…	membrane; extracellular region part; microtubule; cell periphery; membrane-bounded vesicle; vesicle; cytoplasm; macromolecular complex; intracellular part; cell; organelle part; nuclear envelope lumen; non-membrane-bounded organelle; membrane-enclosed lumen; cytoskeleton; extracellular vesicular exosome; organelle envelope lumen; microtubule cytoskeleton; cell part; intracellular; extracellular m…	nucleoside phosphate binding; receptor binding; hydrolase activity, acting on acid anhydrides; protein binding; hydrolase activity; MHC class I protein binding; organic cyclic compound binding; heterocyclic compound binding; pyrophosphatase activity; catalytic activity; ribonucleotide binding; binding; GTPase activity; purine ribonucleoside binding; MHC protein binding; anion binding; hydrolase a…	K07375	TUBB; tubulin beta	hsa04145 Phagosome - Homo sapiens (human) ; hsa04540 Gap junction - Homo sapiens (human) ; hsa05130 Pathogenic Escherichia coli infection - Homo sapiens (human) ;	IPR003008; IPR023123; IPR008280; IPR018316;	Tubulin/FtsZ, 2-layer sandwich domain; Tubulin/FtsZ, GTPase domain; Tubulin/FtsZ, C-terminal; Tubulin, C-terminal;	ASCOM complex; SNW1 complex;
O75369	2170	Filamin-B	157.23	_FVPQEMGVHTVSVK(ac)YR_	0.53535	0.915	......KY.....	cyto_nucl	striated muscle tissue development; regulation of cellular process; single organism signaling; single-multicellular organism process; cellular component organization; regulation of biological quality; cytoskeletal anchoring at plasma membrane; cell surface receptor signaling pathway; cellular response to organic substance; cellular developmental process; single-organism process; response to stimu…	membrane; cell cortex; cell junction; cell periphery; myofibril; cytoplasm; intrinsic to membrane; intracellular part; Z disc; cell; I band; actin filament bundle; organelle part; non-membrane-bounded organelle; cytoskeleton; focal adhesion; membrane part; intracellular; cell part; contractile fiber; adherens junction; stress fiber; cell-substrate junction; actomyosin; cell-substrate adherens jun…	actin binding; protein binding; cytoskeletal protein binding; binding;	K04437	FLNA; filamin	hsa05132 Salmonella infection - Homo sapiens (human) ; hsa05205 Proteoglycans in cancer - Homo sapiens (human) ; hsa04010 MAPK signaling pathway - Homo sapiens (human) ; hsa04510 Focal adhesion - Homo sapiens (human) ;	IPR013783; IPR014756; IPR001715;	Immunoglobulin-like fold; Immunoglobulin E-set; Calponin homology domain;
P25705	230	ATP synthase subunit alpha, mitochondrial	156.36	_TSIAIDTIINQK(ac)R_	0.9643	1.026	....L.KL.....	mito	nucleoside metabolic process; energy coupled proton transmembrane transport, against electrochemical gradient; nucleoside biosynthetic process; purine ribonucleoside biosynthetic process; cellular metabolic process; negative regulation of cell proliferation; ribose phosphate biosynthetic process; metabolic process; generation of precursor metabolites and energy; carbohydrate derivative biosynthet…	membrane; organelle membrane; cell periphery; cytoplasm; macromolecular complex; intracellular part; mitochondrial membrane part; cell; organelle part; proton-transporting ATP synthase complex, catalytic core F(1); mitochondrial envelope; membrane-enclosed lumen; intracellular organelle lumen; membrane part; cell part; intracellular; organelle inner membrane; membrane-bounded organelle; mitochond…	ATPase activity, coupled to transmembrane movement of ions; nucleoside phosphate binding; receptor binding; primary active transmembrane transporter activity; substrate-specific transporter activity; hydrolase activity, acting on acid anhydrides; ATPase activity, coupled to transmembrane movement of ions, rotational mechanism; protein binding; monovalent inorganic cation transmembrane transporter…	K02132	ATPeF1A; F-type H+-transporting ATPase subunit alpha [EC:3.6.3.14]	hsa00190 Oxidative phosphorylation - Homo sapiens (human) ; hsa05010 Alzheimer's disease - Homo sapiens (human) ; hsa05012 Parkinson's disease - Homo sapiens (human) ; hsa05016 Huntington's disease - Homo sapiens (human) ; hsa01100 Metabolic pathways - Homo sapiens (human) ;	IPR000793; IPR004100; IPR000194; IPR027417; IPR023366;	ATPase, F1 complex alpha/beta subunit, N-terminal domain; ATPase, F1/V1/A1 complex, alpha/beta subunit, nucleotide-binding domain; ATP synthase subunit alpha-like domain; ATPase, F1/V1/A1 complex, alpha/beta subunit, C-terminal; P-loop containing nucleoside triphosphate hydrolase;	F1F0-ATP synthase, mitochondrial;
P62805	92	Histone H4	156.36	_TVTAM(ox)DVVYALK(ac)R_	-0.52725	0.989		nucl	single organism signaling; cellular component biogenesis; negative regulation of developmental process; regulation of biological quality; regulation of myeloid cell differentiation; single-organism process; negative regulation of megakaryocyte differentiation; cellular metabolic process; inositol lipid-mediated signaling; signal transduction; metabolic process; cell communication; DNA replication…	intracellular organelle; intracellular non-membrane-bounded organelle; intracellular organelle part; macromolecular complex; nuclear lumen; intracellular part; nucleolus; cell; extracellular region; actin cytoskeleton; organelle part; DNA bending complex; chromosomal part; nucleosome; non-membrane-bounded organelle; membrane-enclosed lumen; cytoskeleton; organelle; intracellular membrane-bounded …	organic cyclic compound binding; heterocyclic compound binding; DNA binding; binding; nucleic acid binding;	K11254	H4; histone H4	hsa05203 Viral carcinogenesis - Homo sapiens (human) ; hsa05034 Alcoholism - Homo sapiens (human) ; hsa05322 Systemic lupus erythematosus - Homo sapiens (human) ;	IPR009072; IPR007125;	Histone core; Histone-fold;	H2AX complex, isolated from cells without IR exposure; Histone H3.1 complex; MASH1 promoter-coactivator complex; Histone H3.3 complex; H2AX complex II;
Q7Z6Z7	2172	E3 ubiquitin-protein ligase HUWE1	156.14	_ALAMAESTEK(ac)HAR_	0.012686	1.108	......K..R...	plas	cellular component organization; cellular response to stress; proteolysis involved in cellular protein catabolic process; cellular protein catabolic process; cellular aromatic compound metabolic process; DNA metabolic process; histone modification; cellular developmental process; cellular protein metabolic process; single-organism process; response to stimulus; cellular metabolic process; protein…	organelle; intracellular membrane-bounded organelle; intracellular organelle; nucleus; cell part; intracellular; cytoplasm; intracellular part; membrane-bounded organelle; cell;	ligase activity, forming carbon-nitrogen bonds; organic cyclic compound binding; heterocyclic compound binding; DNA binding; small conjugating protein ligase activity; catalytic activity; binding; ubiquitin-protein ligase activity; ligase activity; nucleic acid binding; acid-amino acid ligase activity;	K10592	HUWE1; E3 ubiquitin-protein ligase HUWE1 [EC:6.3.2.19]	hsa04120 Ubiquitin mediated proteolysis - Homo sapiens (human) ;	IPR000449; IPR025527; IPR004170; IPR015940; IPR010314; IPR016024; IPR010309; IPR000569; IPR009060;	E3 ubiquitin ligase, domain of unknown function DUF908; Armadillo-type fold; Ubiquitin-associated/translation elongation factor EF1B, N-terminal, eukaryote; WWE domain; HECT; E3 ubiquitin ligase, domain of unknown function DUF913; UBA-like; Ubiquitin-associated domain/translation elongation factor EF-Ts, N-terminal; Domain of unknown function DUF4414;	ARF-Mule complex;
Q09472	1558	Histone acetyltransferase p300	155.88	_TSK(ac)NK(ac)SSLSR_	-0.12544	3.305	......K....K.	nucl	single organism signaling; regulation of biological quality; cell surface receptor signaling pathway; segmentation; chordate embryonic development; respiratory tube development; positive regulation by host of viral transcription; positive regulation of biosynthetic process; cellular metabolic process; metabolic process; heart development; positive regulation of molecular function; modification by…	intracellular organelle; intracellular organelle part; cytoplasm; macromolecular complex; nuclear lumen; intracellular part; transcription factor complex; cell; organelle part; histone acetyltransferase complex; membrane-enclosed lumen; organelle; intracellular membrane-bounded organelle; nucleoplasm; nucleus; intracellular organelle lumen; intracellular; cell part; membrane-bounded organelle; pr…	DNA binding; chromatin DNA binding; ion binding; lysine N-acetyltransferase activity; chromatin binding; zinc ion binding; transcription cofactor activity; N-acetyltransferase activity; transferase activity, transferring acyl groups other than amino-acyl groups; acetyltransferase activity; N-acyltransferase activity; core promoter binding; heterocyclic compound binding; organic cyclic compound bi…	K04498	EP300; E1A/CREB-binding protein [EC:2.3.1.48]	hsa05164 Influenza A - Homo sapiens (human) ; hsa04916 Melanogenesis - Homo sapiens (human) ; hsa05200 Pathways in cancer - Homo sapiens (human) ; hsa05152 Tuberculosis - Homo sapiens (human) ; hsa05166 HTLV-I infection - Homo sapiens (human) ; hsa04330 Notch signaling pathway - Homo sapiens (human) ; hsa05169 Epstein-Barr virus infection - Homo sapiens (human) ; hsa04310 Wnt signaling pathway - …	IPR014744; IPR003101; IPR000197; IPR009110; IPR010303; IPR000433; IPR001487;	Nuclear receptor coactivator, interlocking; Domain of unknown function DUF902, CREBbp; Bromodomain; Zinc finger, TAZ-type; Zinc finger, ZZ-type; Coactivator CBP, KIX domain; Nuclear receptor coactivator, CREB-bp-like, interlocking;	Multisubunit ACTR coactivator complex; PIAS3-SMAD3-P300 complex; p300-CBP-p270 complex; HES1 promoter-Notch enhancer complex; p33ING1b-p300 complex; HES1 promoter corepressor complex; TCF4-CTNNB1-EP300 complex; p300/CBP-PCAF-MyoD complex; TCF4-CTNNB1-SUMO1-EP300-HADAC6 complex; p300-MDM2-p53 protein complex; SMAD1-P300 complex; p300-CBP-p270-SWI/SNF complex; ING1-p300-PCNA complex; EGR-EP300 comp…
Q09472	1560	Histone acetyltransferase p300	155.88	_TSK(ac)NK(ac)SSLSR_	-0.12544	3.305	......K....K.	nucl	single organism signaling; regulation of biological quality; cell surface receptor signaling pathway; segmentation; chordate embryonic development; respiratory tube development; positive regulation by host of viral transcription; positive regulation of biosynthetic process; cellular metabolic process; metabolic process; heart development; positive regulation of molecular function; modification by…	intracellular organelle; intracellular organelle part; cytoplasm; macromolecular complex; nuclear lumen; intracellular part; transcription factor complex; cell; organelle part; histone acetyltransferase complex; membrane-enclosed lumen; organelle; intracellular membrane-bounded organelle; nucleoplasm; nucleus; intracellular organelle lumen; intracellular; cell part; membrane-bounded organelle; pr…	DNA binding; chromatin DNA binding; ion binding; lysine N-acetyltransferase activity; chromatin binding; zinc ion binding; transcription cofactor activity; N-acetyltransferase activity; transferase activity, transferring acyl groups other than amino-acyl groups; acetyltransferase activity; N-acyltransferase activity; core promoter binding; heterocyclic compound binding; organic cyclic compound bi…	K04498	EP300; E1A/CREB-binding protein [EC:2.3.1.48]	hsa05164 Influenza A - Homo sapiens (human) ; hsa04916 Melanogenesis - Homo sapiens (human) ; hsa05200 Pathways in cancer - Homo sapiens (human) ; hsa05152 Tuberculosis - Homo sapiens (human) ; hsa05166 HTLV-I infection - Homo sapiens (human) ; hsa04330 Notch signaling pathway - Homo sapiens (human) ; hsa05169 Epstein-Barr virus infection - Homo sapiens (human) ; hsa04310 Wnt signaling pathway - …	IPR014744; IPR003101; IPR000197; IPR009110; IPR010303; IPR000433; IPR001487;	Nuclear receptor coactivator, interlocking; Domain of unknown function DUF902, CREBbp; Bromodomain; Zinc finger, TAZ-type; Zinc finger, ZZ-type; Coactivator CBP, KIX domain; Nuclear receptor coactivator, CREB-bp-like, interlocking;	Multisubunit ACTR coactivator complex; PIAS3-SMAD3-P300 complex; p300-CBP-p270 complex; HES1 promoter-Notch enhancer complex; p33ING1b-p300 complex; HES1 promoter corepressor complex; TCF4-CTNNB1-EP300 complex; p300/CBP-PCAF-MyoD complex; TCF4-CTNNB1-SUMO1-EP300-HADAC6 complex; p300-MDM2-p53 protein complex; SMAD1-P300 complex; p300-CBP-p270-SWI/SNF complex; ING1-p300-PCNA complex; EGR-EP300 comp…
Q09472	1555	Histone acetyltransferase p300	155.88	_K(ac)TSK(ac)NK(ac)SSLSR_	-0.01068	3.07	......K....K.	nucl	single organism signaling; regulation of biological quality; cell surface receptor signaling pathway; segmentation; chordate embryonic development; respiratory tube development; positive regulation by host of viral transcription; positive regulation of biosynthetic process; cellular metabolic process; metabolic process; heart development; positive regulation of molecular function; modification by…	intracellular organelle; intracellular organelle part; cytoplasm; macromolecular complex; nuclear lumen; intracellular part; transcription factor complex; cell; organelle part; histone acetyltransferase complex; membrane-enclosed lumen; organelle; intracellular membrane-bounded organelle; nucleoplasm; nucleus; intracellular organelle lumen; intracellular; cell part; membrane-bounded organelle; pr…	DNA binding; chromatin DNA binding; ion binding; lysine N-acetyltransferase activity; chromatin binding; zinc ion binding; transcription cofactor activity; N-acetyltransferase activity; transferase activity, transferring acyl groups other than amino-acyl groups; acetyltransferase activity; N-acyltransferase activity; core promoter binding; heterocyclic compound binding; organic cyclic compound bi…	K04498	EP300; E1A/CREB-binding protein [EC:2.3.1.48]	hsa05164 Influenza A - Homo sapiens (human) ; hsa04916 Melanogenesis - Homo sapiens (human) ; hsa05200 Pathways in cancer - Homo sapiens (human) ; hsa05152 Tuberculosis - Homo sapiens (human) ; hsa05166 HTLV-I infection - Homo sapiens (human) ; hsa04330 Notch signaling pathway - Homo sapiens (human) ; hsa05169 Epstein-Barr virus infection - Homo sapiens (human) ; hsa04310 Wnt signaling pathway - …	IPR014744; IPR003101; IPR000197; IPR009110; IPR010303; IPR000433; IPR001487;	Nuclear receptor coactivator, interlocking; Domain of unknown function DUF902, CREBbp; Bromodomain; Zinc finger, TAZ-type; Zinc finger, ZZ-type; Coactivator CBP, KIX domain; Nuclear receptor coactivator, CREB-bp-like, interlocking;	Multisubunit ACTR coactivator complex; PIAS3-SMAD3-P300 complex; p300-CBP-p270 complex; HES1 promoter-Notch enhancer complex; p33ING1b-p300 complex; HES1 promoter corepressor complex; TCF4-CTNNB1-EP300 complex; p300/CBP-PCAF-MyoD complex; TCF4-CTNNB1-SUMO1-EP300-HADAC6 complex; p300-MDM2-p53 protein complex; SMAD1-P300 complex; p300-CBP-p270-SWI/SNF complex; ING1-p300-PCNA complex; EGR-EP300 comp…
Q7RTV0	3	PHD finger-like domain-containing protein 5A	155.48	_(ac)AK(ac)HHPDLIFCR_	0.3488	0.803		extr	regulation of cellular process; cellular aromatic compound metabolic process; regulation of macromolecule metabolic process; regulation of nucleobase-containing compound metabolic process; positive regulation of biosynthetic process; biosynthetic process; cellular metabolic process; organic substance metabolic process; regulation of RNA biosynthetic process; mRNA splicing, via spliceosome; metabo…	intracellular organelle; U2 snRNP; intracellular organelle part; macromolecular complex; nuclear lumen; intracellular part; spliceosomal complex; nuclear body; cell; organelle part; organelle; intracellular membrane-bounded organelle; membrane-enclosed lumen; nucleoplasm; nucleus; intracellular organelle lumen; nuclear speck; cell part; intracellular; nuclear matrix; nuclear periphery; small nucl…	organic cyclic compound binding; heterocyclic compound binding; DNA binding; binding; nucleic acid binding transcription factor activity; nucleic acid binding; sequence-specific DNA binding transcription factor activity;	K12834	PHF5A; PHD finger-like domain-containing protein 5A	hsa03040 Spliceosome - Homo sapiens (human) ;			17S U2 snRNP; SF3b complex;
Q01081	175	Splicing factor U2AF 35 kDa subunit	155.39	_GGFCNFMHLK(ac)PISR_	-0.33107	0.849	.....LK......	nucl	RNA transport; single-organism process; biosynthetic process; nuclear export; nuclear transport; cellular metabolic process; establishment of localization; DNA-dependent transcription, termination; metabolic process; establishment of localization in cell; nucleic acid transport; nucleobase-containing compound transport; macromolecule metabolic process; macromolecule localization; RNA processing; …	intracellular organelle; intracellular organelle part; macromolecular complex; nuclear lumen; intracellular part; spliceosomal complex; cell; nuclear body; Cajal body; organelle part; membrane-enclosed lumen; organelle; intracellular membrane-bounded organelle; nucleus; nucleoplasm; intracellular organelle lumen; nuclear speck; cell part; intracellular; catalytic step 2 spliceosome; ribonucleopro…	organic cyclic compound binding; heterocyclic compound binding; RNA binding; nucleoside phosphate binding; transition metal ion binding; binding; ion binding; nucleic acid binding; cation binding; metal ion binding; nucleotide binding; zinc ion binding; small molecule binding;	K12836	U2AF1; splicing factor U2AF 35 kDa subunit	hsa03040 Spliceosome - Homo sapiens (human) ; hsa05131 Shigellosis - Homo sapiens (human) ;	IPR000571; IPR000504; IPR012677;	Nucleotide-binding, alpha-beta plait; RNA recognition motif domain; Zinc finger, CCCH-type;	Nop56p-associated pre-rRNA complex; 17S U2 snRNP; Spliceosome; C complex spliceosome; CF IIAm complex;
P07900	632	Heat shock protein HSP 90-alpha	153.72	_K(ac)HLEINPDHSIIETLR_	0.014706	1.029	......KL.....	cyto	single organism signaling; cellular component biogenesis; regulation of nitric oxide biosynthetic process; positive regulation of biosynthetic process; cellular component morphogenesis; cellular metabolic process; protein transport; response to external stimulus; metabolic process; response to topologically incorrect protein; macromolecular complex assembly; cell cycle phase transition; protein m…	membrane; intracellular organelle; cytoplasmic vesicle; cell periphery; membrane-bounded vesicle; melanosome; cytoplasmic membrane-bounded vesicle; vesicle; cytoplasm; intracellular part; cytosol; cell; plasma membrane; pigment granule; organelle; intracellular membrane-bounded organelle; intracellular; cell part; membrane-bounded organelle; cytoplasmic part;	nitric-oxide synthase regulator activity; nucleoside phosphate binding; protein dimerization activity; hydrolase activity, acting on acid anhydrides; protein binding; hydrolase activity; ATPase activity; organic cyclic compound binding; heterocyclic compound binding; identical protein binding; pyrophosphatase activity; catalytic activity; ribonucleotide binding; binding; purine ribonucleoside bin…	K04079	htpG; molecular chaperone HtpG	hsa04621 NOD-like receptor signaling pathway - Homo sapiens (human) ; hsa04914 Progesterone-mediated oocyte maturation - Homo sapiens (human) ; hsa05215 Prostate cancer - Homo sapiens (human) ; hsa04612 Antigen processing and presentation - Homo sapiens (human) ; hsa05200 Pathways in cancer - Homo sapiens (human) ; hsa04141 Protein processing in endoplasmic reticulum - Homo sapiens (human) ; hsa0…	IPR020575; IPR020568; IPR003594;	Heat shock protein Hsp90, N-terminal; Ribosomal protein S5 domain 2-type fold; Histidine kinase-like ATPase, ATP-binding domain;	TNF-alpha/NF-kappa B signaling complex 6; CDC37-HSP90AA1-HSP90AB1-MAP3K11 complex; Kinase maturation complex 1; HSP90-FKBP38-CAM-Cacomplex; Kinase maturation complex 2; IKBKB-CDC37-KIAA1967-HSP90AB1-HSP90AA1 complex; TNF-alpha/NF-kappa B signaling complex 10; HSP90-CIP1-FKBPL complex; eNOS-HSP90 complex, VEGF induced; eNOS-HSP90-AKT complex, VEGF induced; TNF-alpha/NF-kappa B signaling complex 7;…
P09622	143	Dihydrolipoyl dehydrogenase, mitochondrial	153.32	_ALTGGIAHLFK(ac)QNK_	-1.1853	0.875	....L.K......	mito	alpha-amino acid catabolic process; developmental maturation; regulation of biological quality; reproductive process; regulation of acetyl-CoA biosynthetic process from pyruvate; cellular developmental process; single-organism process; regulation of lipid metabolic process; cellular metabolic process; phosphate-containing compound metabolic process; regulation of coenzyme metabolic process; metab…	mitochondrial matrix; intracellular organelle; mitochondrial part; cytoplasmic vesicle; membrane-bounded vesicle; cytoplasmic membrane-bounded vesicle; cytoplasm; intracellular organelle part; vesicle; cytoplasmic vesicle part; acrosomal matrix; intracellular part; cell; mitochondrion; organelle part; membrane-enclosed lumen; intracellular membrane-bounded organelle; organelle; nucleus; intracell…	dihydrolipoyl dehydrogenase activity; oxidoreductase activity, acting on NAD(P)H; nucleoside phosphate binding; flavin adenine dinucleotide binding; ion binding; nucleotide binding; cofactor binding; oxidoreductase activity, acting on a sulfur group of donors, NAD(P) as acceptor; oxidoreductase activity; heterocyclic compound binding; organic cyclic compound binding; catalytic activity; binding; …	K00382	DLD; dihydrolipoamide dehydrogenase [EC:1.8.1.4]	hsa00280 Valine, leucine and isoleucine degradation - Homo sapiens (human) ; hsa00010 Glycolysis / Gluconeogenesis - Homo sapiens (human) ; hsa00260 Glycine, serine and threonine metabolism - Homo sapiens (human) ; hsa01100 Metabolic pathways - Homo sapiens (human) ; hsa01200 Carbon metabolism - Homo sapiens (human) ; hsa00020 Citrate cycle (TCA cycle) - Homo sapiens (human) ; hsa00620 Pyruvate m…	IPR016156; IPR001327; IPR004099; IPR023753;	FAD/NAD-linked reductase, dimerisation domain; Pyridine nucleotide-disulphide oxidoreductase, FAD/NAD(P)-binding domain; Pyridine nucleotide-disulphide oxidoreductase, NAD-binding domain; Pyridine nucleotide-disulphide oxidoreductase, dimerisation domain;
Q00839	516	Heterogeneous nuclear ribonucleoprotein U	153.08	_TTWVTK(ac)HAAENPGK_	1.0479	1.199		nucl	regulation of biological quality; cellular aromatic compound metabolic process; regulation of macromolecule metabolic process; posttranscriptional regulation of gene expression; RNA stabilization; cellular metabolic process; organic substance metabolic process; regulation of RNA stability; metabolic process; mRNA splicing, via spliceosome; RNA splicing, via transesterification reactions with bulg…	intracellular organelle; CRD-mediated mRNA stability complex; cytoplasm; intracellular organelle part; nuclear lumen; macromolecular complex; intracellular part; spliceosomal complex; cell; organelle part; membrane-enclosed lumen; organelle; intracellular membrane-bounded organelle; nucleoplasm; nucleus; intracellular organelle lumen; cell part; intracellular; catalytic step 2 spliceosome; cell s…	RNA binding; DNA binding; ATP binding; nucleoside phosphate binding; nucleoside binding; ion binding; nucleotide binding; organic cyclic compound binding; heterocyclic compound binding; ribonucleoside binding; ribonucleotide binding; binding; nucleic acid binding; purine ribonucleoside binding; anion binding; purine ribonucleotide binding; adenyl ribonucleotide binding; purine nucleoside binding;…	K12888	HNRNPU; heterogeneous nuclear ribonucleoprotein U	hsa03040 Spliceosome - Homo sapiens (human) ;	IPR003034; IPR018355; IPR027417; IPR001870; IPR008985; IPR003877;	SAP domain; B30.2/SPRY domain; Concanavalin A-like lectin/glucanases superfamily; SPla/RYanodine receptor subgroup; SPla/RYanodine receptor SPRY; P-loop containing nucleoside triphosphate hydrolase;	GR-hnRNP U complex; Large Drosha complex; Nop56p-associated pre-rRNA complex; Emerin complex 52; Emerin complex 24; SNW1 complex; C complex spliceosome; Actin-ribonucleoprotein complex; DGCR8 multiprotein complex;
Q71DI3	19	Histone H3.2;Histone H3.3;Histone H3.1;Histone H3.3C	153.05	_K(ac)QLATK(ac)AAR_	-0.14446	1.907		nucl	cellular component biogenesis; cellular component organization; nucleosome organization; single-multicellular organism process; blood coagulation; regulation of biological quality; cellular aromatic compound metabolic process; DNA metabolic process; single-organism process; response to stimulus; cellular metabolic process; hemostasis; organic substance metabolic process; response to wounding; DNA…	intracellular organelle; intracellular non-membrane-bounded organelle; intracellular organelle part; macromolecular complex; nuclear lumen; intracellular part; cell; extracellular region; organelle part; DNA bending complex; chromosomal part; nucleosome; non-membrane-bounded organelle; organelle; intracellular membrane-bounded organelle; membrane-enclosed lumen; nucleoplasm; nucleus; intracellula…	organic cyclic compound binding; heterocyclic compound binding; DNA binding; binding; nucleic acid binding;	K11253	H3; histone H3	hsa05202 Transcriptional misregulation in cancer - Homo sapiens (human) ; hsa05034 Alcoholism - Homo sapiens (human) ; hsa05322 Systemic lupus erythematosus - Homo sapiens (human) ;	IPR009072; IPR007125;	Histone core; Histone-fold;	MASH1 promoter-coactivator complex; TLE-Histone H3 complex;
Q71DI3	24	Histone H3.2;Histone H3.3;Histone H3.1;Histone H3.3C	153.05	_QLATK(ac)AAR_	-1.0751	1.625		nucl	cellular component biogenesis; cellular component organization; nucleosome organization; single-multicellular organism process; blood coagulation; regulation of biological quality; cellular aromatic compound metabolic process; DNA metabolic process; single-organism process; response to stimulus; cellular metabolic process; hemostasis; organic substance metabolic process; response to wounding; DNA…	intracellular organelle; intracellular non-membrane-bounded organelle; intracellular organelle part; macromolecular complex; nuclear lumen; intracellular part; cell; extracellular region; organelle part; DNA bending complex; chromosomal part; nucleosome; non-membrane-bounded organelle; organelle; intracellular membrane-bounded organelle; membrane-enclosed lumen; nucleoplasm; nucleus; intracellula…	organic cyclic compound binding; heterocyclic compound binding; DNA binding; binding; nucleic acid binding;	K11253	H3; histone H3	hsa05202 Transcriptional misregulation in cancer - Homo sapiens (human) ; hsa05034 Alcoholism - Homo sapiens (human) ; hsa05322 Systemic lupus erythematosus - Homo sapiens (human) ;	IPR009072; IPR007125;	Histone core; Histone-fold;	MASH1 promoter-coactivator complex; TLE-Histone H3 complex;
P06748	32	Nucleophosmin	152.47	_DYHFK(ac)VDNDENEHQLSLR_	-1.2158	0.909	.....FK......	nucl	single organism signaling; cellular component biogenesis; regulation of biological quality; ribonucleoprotein complex biogenesis; regulation of cell death; ribonucleoprotein complex assembly; nuclear transport; regulation of cell cycle process; cellular metabolic process; protein transport; negative regulation of cell proliferation; metabolic process; nucleosome assembly; DNA replication-independ…	cytoplasm; macromolecular complex; intracellular part; cell; organelle part; non-membrane-bounded organelle; cytoskeleton; membrane-enclosed lumen; microtubule organizing center; nucleoplasm; intracellular organelle lumen; microtubule cytoskeleton; intracellular; cell part; membrane-bounded organelle; spindle pole centrosome; organelle lumen; intracellular organelle; spindle pole; intracellular n…	histone binding; RNA binding; protein heterodimerization activity; protein dimerization activity; protein binding; transcription cofactor activity; ribosomal large subunit binding; heterocyclic compound binding; organic cyclic compound binding; identical protein binding; ribosomal small subunit binding; binding; protein homodimerization activity; nucleic acid binding; transcription factor binding…	K11276			IPR024057;	Nucleoplasmin core domain;	H2AX complex, isolated from cells without IR exposure; CTCF-nucleophosmin-PARP-HIS-KPNA-LMNA-TOP complex; ARF-Mule complex; CTCF-nucleophosmin complex; Nop56p-associated pre-rRNA complex; TLE1 corepressor complex; H2AX complex I; H2AX complex II;
Q71DI3	57	Histone H3.2;Histone H3.3;Histone H3.1;Histone H3.3C;Histone H3.1t	152.38	_YQK(ac)STELLIR_	0.56145	1.089		nucl	cellular component biogenesis; cellular component organization; nucleosome organization; single-multicellular organism process; blood coagulation; regulation of biological quality; cellular aromatic compound metabolic process; DNA metabolic process; single-organism process; response to stimulus; cellular metabolic process; hemostasis; organic substance metabolic process; response to wounding; DNA…	intracellular organelle; intracellular non-membrane-bounded organelle; intracellular organelle part; macromolecular complex; nuclear lumen; intracellular part; cell; extracellular region; organelle part; DNA bending complex; chromosomal part; nucleosome; non-membrane-bounded organelle; organelle; intracellular membrane-bounded organelle; membrane-enclosed lumen; nucleoplasm; nucleus; intracellula…	organic cyclic compound binding; heterocyclic compound binding; DNA binding; binding; nucleic acid binding;	K11253	H3; histone H3	hsa05202 Transcriptional misregulation in cancer - Homo sapiens (human) ; hsa05034 Alcoholism - Homo sapiens (human) ; hsa05322 Systemic lupus erythematosus - Homo sapiens (human) ;	IPR009072; IPR007125;	Histone core; Histone-fold;	MASH1 promoter-coactivator complex; TLE-Histone H3 complex;
P08107	71	Heat shock 70 kDa protein 1A/1B	152.34	_NQVALNPQNTVFDAK(ac)R_	0.22312	1.05	....L.K......	cyto	regulation of cell death; regulation of myeloid cell differentiation; negative regulation of cellular component organization; cellular metabolic process; negative regulation of cell proliferation; protein folding; regulation of cell growth; metabolic process; response to topologically incorrect protein; organic cyclic compound catabolic process; protein metabolic process; positive regulation of e…	intracellular organelle; endoplasmic reticulum; intracellular organelle part; cytoplasm; inclusion body; macromolecular complex; nuclear lumen; intracellular part; nuclear body; cytosol; cell; organelle part; mitochondrion; membrane-enclosed lumen; intracellular membrane-bounded organelle; organelle; nucleoplasm; nucleus; intracellular organelle lumen; aggresome; nuclear speck; intracellular; cel…	ATP binding; nucleoside phosphate binding; nucleoside binding; ion binding; protein binding; nucleotide binding; protein binding involved in protein folding; organic cyclic compound binding; heterocyclic compound binding; ribonucleoside binding; ribonucleotide binding; binding; purine ribonucleoside binding; anion binding; purine ribonucleotide binding; unfolded protein binding; adenyl ribonucleo…	K03283	HSPA1_8; heat shock 70kDa protein 1/8	hsa05164 Influenza A - Homo sapiens (human) ; hsa05020 Prion diseases - Homo sapiens (human) ; hsa05134 Legionellosis - Homo sapiens (human) ; hsa03040 Spliceosome - Homo sapiens (human) ; hsa05169 Epstein-Barr virus infection - Homo sapiens (human) ; hsa05162 Measles - Homo sapiens (human) ; hsa04144 Endocytosis - Homo sapiens (human) ; hsa04612 Antigen processing and presentation - Homo sapiens…			LSD1 complex; N-NOS-CHIP-HSP70-1 complex; HSP70-BAG5-PARK2 complex; P2X7 receptor signalling complex; Polycomb repressive complex 1;
P11021	96	78 kDa glucose-regulated protein	151.8	_NQLTSNPENTVFDAK(ac)R_	0.19247	1.2	......KF.....	E.R.	single organism signaling; blood coagulation; regulation of biological quality; regulation of cell death; positive regulation of cellular protein metabolic process; brain development; cellular metabolic process; response to biotic stimulus; response to external stimulus; metabolic process; response to topologically incorrect protein; positive regulation of molecular function; positive regulation …	membrane; nuclear outer membrane-endoplasmic reticulum membrane network; endoplasmic reticulum; cytoplasmic vesicle; organelle membrane; membrane-bounded vesicle; cytoplasmic membrane-bounded vesicle; vesicle; cytoplasm; intrinsic to membrane; macromolecular complex; intracellular part; cell; organelle part; pigment granule; membrane-enclosed lumen; integral to organelle membrane; intracellular o…	nucleoside phosphate binding; hydrolase activity, acting on acid anhydrides; protein binding; hydrolase activity; ATPase activity; organic cyclic compound binding; heterocyclic compound binding; pyrophosphatase activity; catalytic activity; ribonucleotide binding; binding; purine ribonucleoside binding; cation binding; anion binding; adenyl ribonucleotide binding; adenyl nucleotide binding; hydro…	K09490	HSPA5; heat shock 70kDa protein 5	hsa04918 Thyroid hormone synthesis - Homo sapiens (human) ; hsa05020 Prion diseases - Homo sapiens (human) ; hsa04612 Antigen processing and presentation - Homo sapiens (human) ; hsa04141 Protein processing in endoplasmic reticulum - Homo sapiens (human) ; hsa03060 Protein export - Homo sapiens (human) ;			H2AX complex, isolated from cells without IR exposure; H2AX complex I; CEN complex; H2AX complex II; DGCR8 multiprotein complex; HCF-1 complex; SNW1 complex;
P40939	455	Trifunctional enzyme subunit alpha, mitochondrial;Long-chain enoyl-CoA hydratase;Long chain 3-hydroxyacyl-CoA dehydrogenase	151.8	_ADMVIEAVFEDLSLK(ac)HR_	-0.18191	1.064	.....FK......	mito	lipid oxidation; glycerolipid metabolic process; response to oxygen-containing compound; phospholipid biosynthetic process; biosynthetic process; cellular lipid metabolic process; response to stimulus; cellular metabolic process; phosphate-containing compound metabolic process; lipid biosynthetic process; organic substance metabolic process; response to drug; metabolic process; phosphatidylglycer…	membrane; organelle membrane; fatty acid beta-oxidation multienzyme complex; cytoplasm; macromolecular complex; intracellular part; cell; organelle part; non-membrane-bounded organelle; mitochondrial envelope; membrane-enclosed lumen; intracellular organelle lumen; intracellular; cell part; organelle inner membrane; membrane-bounded organelle; mitochondrial inner membrane; organelle lumen; mitoch…	nucleoside phosphate binding; carbon-oxygen lyase activity; organic cyclic compound binding; heterocyclic compound binding; oxidoreductase activity, acting on CH-OH group of donors; oxidoreductase activity, acting on the CH-OH group of donors, NAD or NADP as acceptor; transferase activity, transferring acyl groups; fatty-acyl-CoA binding; catalytic activity; binding; anion binding; acetyl-CoA C-a…	K07515	HADHA; enoyl-CoA hydratase / long-chain 3-hydroxyacyl-CoA dehydrogenase [EC:4.2.1.17 1.1.1.211]	hsa01212 Fatty acid metabolism - Homo sapiens (human) ; hsa01200 Carbon metabolism - Homo sapiens (human) ; hsa00650 Butanoate metabolism - Homo sapiens (human) ; hsa00310 Lysine degradation - Homo sapiens (human) ; hsa01040 Biosynthesis of unsaturated fatty acids - Homo sapiens (human) ; hsa00380 Tryptophan metabolism - Homo sapiens (human) ; hsa00280 Valine, leucine and isoleucine degradation -…	IPR013328; IPR008927; IPR016040; IPR006176; IPR006108;	3-hydroxyacyl-CoA dehydrogenase, C-terminal; Dehydrogenase, multihelical; NAD(P)-binding domain; 6-phosphogluconate dehydrogenase, C-terminal-like; 3-hydroxyacyl-CoA dehydrogenase, NAD binding;
P21980	444	Protein-glutamine gamma-glutamyltransferase 2	151.11	_EDITHTYK(ac)YPEGSSEER_	0.60849	0.411		cyto	cellular component biogenesis; single organism signaling; regulation of biological quality; gland development; cell surface receptor signaling pathway; tube formation; regulation of defense response; cellular metabolic process; metabolic process; macromolecular complex assembly; regulation of I-kappaB kinase/NF-kappaB cascade; metal ion homeostasis; macromolecule metabolic process; protein metabo…	membrane; organelle; intracellular membrane-bounded organelle; intracellular organelle; cell periphery; cell part; intracellular; cytoplasm; intracellular part; membrane-bounded organelle; cell; mitochondrion; plasma membrane; cytoplasmic part;	nucleoside phosphate binding; nucleoside binding; ion binding; nucleotide binding; transferase activity, transferring amino-acyl groups; organic cyclic compound binding; heterocyclic compound binding; ribonucleoside binding; transferase activity, transferring acyl groups; catalytic activity; ribonucleotide binding; binding; purine ribonucleoside binding; metal ion binding; cation binding; anion b…	K05625	TGM2; transglutaminase 2 [EC:2.3.2.13]	hsa05016 Huntington's disease - Homo sapiens (human) ;	IPR008958; IPR013783; IPR002931; IPR014756; IPR001102;	Transglutaminase, C-terminal; Immunoglobulin-like fold; Transglutaminase, N-terminal; Transglutaminase-like; Immunoglobulin E-set;	ITGA5-ITGB1-FN1-TGM2 complex; FN1-TGM2 complex; TGM2-HD complex; ITGA2B-ITGB3-FN1-TGM2 complex; TGM2-HD-CALM1 complex;
P55084	201	Trifunctional enzyme subunit beta, mitochondrial;3-ketoacyl-CoA thiolase	149.65	_LSLISK(ac)FR_	-0.066603	1.202	......KF.....	nucl	lipid oxidation; glycerolipid metabolic process; phospholipid biosynthetic process; biosynthetic process; cellular lipid metabolic process; cellular metabolic process; phosphate-containing compound metabolic process; lipid biosynthetic process; organic substance metabolic process; metabolic process; phosphatidylglycerol metabolic process; lipid modification; monocarboxylic acid metabolic process;…	membrane; outer membrane; endoplasmic reticulum; organelle membrane; fatty acid beta-oxidation multienzyme complex; cytoplasm; macromolecular complex; intracellular part; cell; organelle part; non-membrane-bounded organelle; mitochondrial envelope; membrane-enclosed lumen; intracellular organelle lumen; intracellular; cell part; organelle inner membrane; organelle outer membrane; membrane-bounded…	nucleoside phosphate binding; ion binding; lyase activity; hydro-lyase activity; nucleotide binding; long-chain-3-hydroxyacyl-CoA dehydrogenase activity; cofactor binding; transferase activity, transferring acyl groups other than amino-acyl groups; carbon-oxygen lyase activity; enoyl-CoA hydratase activity; oxidoreductase activity; organic cyclic compound binding; heterocyclic compound binding; o…	K07509	HADHB; acetyl-CoA acyltransferase [EC:2.3.1.16]	hsa00280 Valine, leucine and isoleucine degradation - Homo sapiens (human) ; hsa01212 Fatty acid metabolism - Homo sapiens (human) ; hsa00062 Fatty acid elongation - Homo sapiens (human) ; hsa01100 Metabolic pathways - Homo sapiens (human) ; hsa00071 Fatty acid degradation - Homo sapiens (human) ;	IPR016039; IPR020616; IPR020617; IPR016038;	Thiolase-like, subgroup; Thiolase, N-terminal; Thiolase-like; Thiolase, C-terminal;
P35579	545	Myosin-9	148.7	_SFVEK(ac)VMQEQGTHPK_	-0.29623	1.14	......K....R.	cyto_nucl	single organism signaling; regulation of biological quality; tissue migration; leukocyte activation; cell surface receptor signaling pathway; chordate embryonic development; cellular component morphogenesis; protein transport; syncytium formation; T cell activation; biological adhesion; response to external stimulus; metabolic process; endothelial cell migration; angiogenesis; actin cytoskeleton …	membrane; extracellular region part; cell cortex; membrane-bounded vesicle; cell junction; cell periphery; vesicle; cytoplasm; cortical cytoskeleton; macromolecular complex; intracellular part; cell-cell adherens junction; cell-cell junction; cell; actin filament bundle; organelle part; cell division site part; non-membrane-bounded organelle; extracellular vesicular exosome; cytoskeleton; microtu…	actin filament binding; motor activity; nucleoside phosphate binding; protein dimerization activity; hydrolase activity, acting on acid anhydrides; protein binding; hydrolase activity; ATPase activity; heterocyclic compound binding; organic cyclic compound binding; identical protein binding; cytoskeletal protein binding; pyrophosphatase activity; ribonucleotide binding; catalytic activity; bindin…	K10352	MYH; myosin heavy chain	hsa05132 Salmonella infection - Homo sapiens (human) ; hsa04810 Regulation of actin cytoskeleton - Homo sapiens (human) ; hsa04530 Tight junction - Homo sapiens (human) ; hsa04270 Vascular smooth muscle contraction - Homo sapiens (human) ;	IPR002928; IPR016137; IPR004009; IPR001609; IPR027417; IPR027401;	Myosin-like IQ motif-containing domain; Myosin tail; Myosin head, motor domain; Regulator of G protein signalling superfamily; Myosin, N-terminal, SH3-like; P-loop containing nucleoside triphosphate hydrolase;	WIP-WASp-actin-myosin-IIa complex; Emerin complex 1;
O75390	366	Citrate synthase, mitochondrial	148.48	_EFALK(ac)HLPNDPMFK_	-2.1104	1.072	......KL.....	mito	oxidation-reduction process; small molecule metabolic process; tricarboxylic acid cycle; primary metabolic process; carbohydrate metabolic process; cellular respiration; cellular metabolic process; organic substance metabolic process; metabolic process; generation of precursor metabolites and energy; cellular carbohydrate metabolic process; single-organism metabolic process; aerobic respiration; …	mitochondrial matrix; intracellular organelle; mitochondrial part; cytoplasm; intracellular organelle part; intracellular part; cell; mitochondrion; organelle part; membrane-enclosed lumen; organelle; intracellular membrane-bounded organelle; intracellular organelle lumen; cell part; intracellular; membrane-bounded organelle; cytoplasmic part; organelle lumen;	transferase activity, transferring acyl groups; catalytic activity; transferase activity; transferase activity, transferring acyl groups, acyl groups converted into alkyl on transfer; citrate (Si)-synthase activity;	K01647	CS; citrate synthase [EC:2.3.3.1]	hsa01100 Metabolic pathways - Homo sapiens (human) ; hsa01200 Carbon metabolism - Homo sapiens (human) ; hsa01230 Biosynthesis of amino acids - Homo sapiens (human) ; hsa01210 2-Oxocarboxylic acid metabolism - Homo sapiens (human) ; hsa00020 Citrate cycle (TCA cycle) - Homo sapiens (human) ; hsa00630 Glyoxylate and dicarboxylate metabolism - Homo sapiens (human) ;	IPR016142; IPR016141;	Citrate synthase-like, core; Citrate synthase-like, large alpha subdomain;	CS-MAP3K7IP1-MAP3K7IP2 complex;
P60981	78	Destrin	148.18	_HFVGMLPEK(ac)DCR_	-0.81887	0.983	......K..R...	mito	regulation of cellular process; cellular component organization; regulation of biological quality; regulation of actin cytoskeleton organization; positive regulation of protein complex disassembly; actin filament organization; single-organism process; regulation of actin filament length; positive regulation of cellular component organization; actin cytoskeleton organization; cytokinesis; regulati…	intracellular organelle; cell cortex; intracellular non-membrane-bounded organelle; cell periphery; cytoskeletal part; cytoplasm; intracellular organelle part; cortical cytoskeleton; cortical actin cytoskeleton; intracellular part; cell; actin cytoskeleton; organelle part; non-membrane-bounded organelle; cytoskeleton; organelle; cell cortex part; intracellular; cell part; cytoplasmic part;		K10363			IPR002108;	Actin-binding, cofilin/tropomyosin type;
P05141	63	ADP/ATP translocase 2;ADP/ATP translocase 3	147.24	_IPK(ac)EQGVLSFWR_	1.4892	1.043	....I.K......	cyto	regulation of cellular process; regulation of biological quality; regulation of cell death; regulation of cell proliferation; regulation of insulin secretion; negative regulation of cellular component organization; regulation of signaling; regulation of programmed cell death; regulation of secretion; single-organism process; multi-organism cellular process; negative regulation of biological proce…	membrane; organelle membrane; cell periphery; cytoplasm; macromolecular complex; intrinsic to membrane; intracellular part; integral to plasma membrane; cell; organelle part; non-membrane-bounded organelle; cytoskeleton; membrane-enclosed lumen; mitochondrial envelope; intracellular organelle lumen; microtubule cytoskeleton; intracellular; cell part; membrane part; organelle inner membrane; membr…	nucleobase transmembrane transporter activity; purine nucleobase transmembrane transporter activity; adenine transmembrane transporter activity; substrate-specific transporter activity; transporter activity; nucleobase-containing compound transmembrane transporter activity; substrate-specific transmembrane transporter activity; transmembrane transporter activity;	K05863	SLC25A4S; solute carrier family 25 (mitochondrial adenine nucleotide translocator), member 4/5/6/31	hsa05164 Influenza A - Homo sapiens (human) ; hsa05012 Parkinson's disease - Homo sapiens (human) ; hsa05016 Huntington's disease - Homo sapiens (human) ; hsa04020 Calcium signaling pathway - Homo sapiens (human) ; hsa05166 HTLV-I infection - Homo sapiens (human) ;	IPR023395;	Mitochondrial carrier domain;	Nop56p-associated pre-rRNA complex;
P36542	154	ATP synthase subunit gamma, mitochondrial	147.07	_THSDQFLVAFK(ac)EVGR_	-0.20594	1.024	.....FK......	mito	nucleoside metabolic process; nucleoside biosynthetic process; purine ribonucleoside biosynthetic process; cellular metabolic process; ribose phosphate biosynthetic process; metabolic process; generation of precursor metabolites and energy; carbohydrate derivative biosynthetic process; purine nucleotide catabolic process; purine ribonucleoside catabolic process; ribose phosphate metabolic process…	membrane; organelle membrane; cytoplasm; macromolecular complex; intracellular part; mitochondrial membrane part; cell; organelle part; mitochondrial envelope; proton-transporting ATP synthase complex, catalytic core F(1); membrane-enclosed lumen; intracellular organelle lumen; membrane part; cell part; intracellular; organelle inner membrane; membrane-bounded organelle; mitochondrial inner membr…	active transmembrane transporter activity; ATPase activity, coupled to transmembrane movement of ions; ion transmembrane transporter activity; primary active transmembrane transporter activity; ATPase activity, coupled to transmembrane movement of ions, rotational mechanism; hydrolase activity, acting on acid anhydrides; substrate-specific transporter activity; monovalent inorganic cation transme…	K02136	ATPeF1G; F-type H+-transporting ATPase subunit gamma [EC:3.6.3.14]	hsa00190 Oxidative phosphorylation - Homo sapiens (human) ; hsa05010 Alzheimer's disease - Homo sapiens (human) ; hsa05012 Parkinson's disease - Homo sapiens (human) ; hsa05016 Huntington's disease - Homo sapiens (human) ; hsa01100 Metabolic pathways - Homo sapiens (human) ;	IPR023633;	ATPase, F1 complex, gamma subunit domain;	F1F0-ATP synthase, mitochondrial;
P40261	39	Nicotinamide N-methyltransferase	146.77	_HSAESQILK(ac)HLLK_	0.45168	0.296	.....LKH.....	cyto	cellular response to xenobiotic stimulus; organ regeneration; developmental process; cellular response to stimulus; single-multicellular organism process; system development; small molecule metabolic process; single-organism cellular process; single-organism process; response to organic substance; response to stimulus; cellular metabolic process; multicellular organismal process; response to drug…	cell part; intracellular; cytoplasm; intracellular part; cytosol; cell; cytoplasmic part;	S-adenosylmethionine-dependent methyltransferase activity; methyltransferase activity; nicotinamide N-methyltransferase activity; catalytic activity; transferase activity, transferring one-carbon groups; N-methyltransferase activity; transferase activity;	K00541	NNMT; nicotinamide N-methyltransferase [EC:2.1.1.1]	hsa01100 Metabolic pathways - Homo sapiens (human) ; hsa00760 Nicotinate and nicotinamide metabolism - Homo sapiens (human) ;
P09525	213	Annexin A4	146.36	_NHLLHVFDEYK(ac)R_	0.16422	1.307	.....YK......	cyto	single organism signaling; regulation of cellular process; cellular response to stimulus; regulation of cell death; negative regulation of programmed cell death; single-organism cellular process; regulation of programmed cell death; single-organism process; negative regulation of cellular process; negative regulation of biological process; response to stimulus; signaling; signal transduction; reg…	intracellular part; cell; cell part; intracellular; cytoplasm;	calcium-dependent phospholipid binding; lipase inhibitor activity; enzyme regulator activity; binding; phospholipid binding; ion binding; phospholipase inhibitor activity; lipid binding; metal ion binding; cation binding; anion binding; calcium ion binding; enzyme inhibitor activity;	K17093
P36542	90	ATP synthase subunit gamma, mitochondrial	146.16	_K(ac)HLLIGVSSDR_	0.1369	1.055	.....FK......	mito	nucleoside metabolic process; nucleoside biosynthetic process; purine ribonucleoside biosynthetic process; cellular metabolic process; ribose phosphate biosynthetic process; metabolic process; generation of precursor metabolites and energy; carbohydrate derivative biosynthetic process; purine nucleotide catabolic process; purine ribonucleoside catabolic process; ribose phosphate metabolic process…	membrane; organelle membrane; cytoplasm; macromolecular complex; intracellular part; mitochondrial membrane part; cell; organelle part; mitochondrial envelope; proton-transporting ATP synthase complex, catalytic core F(1); membrane-enclosed lumen; intracellular organelle lumen; membrane part; cell part; intracellular; organelle inner membrane; membrane-bounded organelle; mitochondrial inner membr…	active transmembrane transporter activity; ATPase activity, coupled to transmembrane movement of ions; ion transmembrane transporter activity; primary active transmembrane transporter activity; ATPase activity, coupled to transmembrane movement of ions, rotational mechanism; hydrolase activity, acting on acid anhydrides; substrate-specific transporter activity; monovalent inorganic cation transme…	K02136	ATPeF1G; F-type H+-transporting ATPase subunit gamma [EC:3.6.3.14]	hsa00190 Oxidative phosphorylation - Homo sapiens (human) ; hsa05010 Alzheimer's disease - Homo sapiens (human) ; hsa05012 Parkinson's disease - Homo sapiens (human) ; hsa05016 Huntington's disease - Homo sapiens (human) ; hsa01100 Metabolic pathways - Homo sapiens (human) ;	IPR023633;	ATPase, F1 complex, gamma subunit domain;	F1F0-ATP synthase, mitochondrial;
Q14697	48	Neutral alpha-glucosidase AB	146.11	_TCEESSFCK(ac)R_	-0.76142	1.258	....F.K......	E.R.	post-translational protein modification; macromolecule glycosylation; cellular protein metabolic process; biosynthetic process; peptidyl-asparagine modification; cellular metabolic process; organic substance metabolic process; protein folding; metabolic process; carbohydrate derivative biosynthetic process; carbohydrate derivative metabolic process; protein metabolic process; macromolecule metabo…	endoplasmic reticulum lumen; intracellular organelle; endoplasmic reticulum; cytoplasmic vesicle; glucosidase II complex; membrane-bounded vesicle; melanosome; cytoplasmic membrane-bounded vesicle; vesicle; cytoplasm; intracellular organelle part; macromolecular complex; intracellular part; cell; organelle part; pigment granule; organelle; intracellular membrane-bounded organelle; membrane-enclos…	catalytic activity; alpha-glucosidase activity; binding; hydrolase activity, acting on glycosyl bonds; glucosidase activity; carbohydrate binding; hydrolase activity, hydrolyzing O-glycosyl compounds; hydrolase activity; glucan 1,3-alpha-glucosidase activity;	K05546	GANAB; alpha 1,3-glucosidase [EC:3.2.1.84]	hsa01100 Metabolic pathways - Homo sapiens (human) ; hsa04141 Protein processing in endoplasmic reticulum - Homo sapiens (human) ; hsa00510 N-Glycan biosynthesis - Homo sapiens (human) ;	IPR011013; IPR025887; IPR017853;	Glycoside hydrolase family 31, N-terminal domain; Glycoside hydrolase, superfamily; Galactose mutarotase-like domain;
Q96JJ3	401	Engulfment and cell motility protein 2;Engulfment and cell motility protein 1	146.11	_EDK(ac)HECPFGR_	-0.61431	0.818	.....DKH.....	cyto	cell migration; cellular response to stimulus; localization of cell; death; vesicle-mediated transport; single-organism cellular process; single-organism process; cell chemotaxis; cell motility; endocytosis; response to stimulus; chemotaxis; establishment of localization; phagocytosis; transport; response to external stimulus; response to chemical stimulus; cell death; apoptotic process; cellular…	membrane; cytoskeleton; organelle; intracellular organelle; intracellular non-membrane-bounded organelle; cell part; intracellular; cytoplasm; intracellular part; cytosol; cell; cytoplasmic part; non-membrane-bounded organelle;	lipid binding; anion binding; binding; phospholipid binding; ion binding;				IPR006816; IPR011993; IPR011989; IPR024574; IPR016024; IPR001849;	Pleckstrin homology-like domain; Engulfment/cell motility, ELMO; Domain of unknown function DUF3361; Armadillo-type fold; Armadillo-like helical; Pleckstrin homology domain;
Q8NEZ4	2814	Histone-lysine N-methyltransferase MLL3	145.81	_TLVLSDK(ac)HSPQK(ac)K_	1.1834	1.719	......KS.....	nucl	regulation of cellular process; single organism signaling; cellular aromatic compound metabolic process; regulation of macromolecule metabolic process; regulation of nucleobase-containing compound metabolic process; single-organism process; biosynthetic process; response to stimulus; cellular metabolic process; organic substance metabolic process; regulation of RNA biosynthetic process; metabolic…	intracellular organelle; intracellular organelle part; nuclear lumen; macromolecular complex; histone methyltransferase complex; intracellular part; cell; organelle part; methyltransferase complex; membrane-enclosed lumen; intracellular membrane-bounded organelle; organelle; nucleoplasm; nucleus; intracellular organelle lumen; cell part; intracellular; membrane-bounded organelle; protein complex;…	S-adenosylmethionine-dependent methyltransferase activity; DNA binding; methyltransferase activity; ion binding; protein-lysine N-methyltransferase activity; lysine N-methyltransferase activity; transferase activity, transferring one-carbon groups; zinc ion binding; histone-lysine N-methyltransferase activity; heterocyclic compound binding; organic cyclic compound binding; transition metal ion bi…	K09188	MLL3; histone-lysine N-methyltransferase MLL3 [EC:2.1.1.43]	hsa00310 Lysine degradation - Homo sapiens (human) ;	IPR001594; IPR001214; IPR001841; IPR003889; IPR001965; IPR003616; IPR009071; IPR003888; IPR002219; IPR013083; IPR011011; IPR019787;	Zinc finger, PHD-type; Post-SET domain; Zinc finger, PHD-finger; Zinc finger, FYVE/PHD-type; Zinc finger, RING-type; FY-rich, C-terminal; Protein kinase C-like, phorbol ester/diacylglycerol binding; Zinc finger, DHHC-type, palmitoyltransferase; High mobility group box domain; FY-rich, N-terminal; Zinc finger, RING/FYVE/PHD-type; SET domain;	UTX-MLL2/3 complex; ASCOM complex; PTIP-HMT complex;
Q8NEZ4	2809	Histone-lysine N-methyltransferase MLL3	145.81	_TLVLSDK(ac)HSPQK(ac)K_	1.1834	1.535	......KS.....	nucl	regulation of cellular process; single organism signaling; cellular aromatic compound metabolic process; regulation of macromolecule metabolic process; regulation of nucleobase-containing compound metabolic process; single-organism process; biosynthetic process; response to stimulus; cellular metabolic process; organic substance metabolic process; regulation of RNA biosynthetic process; metabolic…	intracellular organelle; intracellular organelle part; nuclear lumen; macromolecular complex; histone methyltransferase complex; intracellular part; cell; organelle part; methyltransferase complex; membrane-enclosed lumen; intracellular membrane-bounded organelle; organelle; nucleoplasm; nucleus; intracellular organelle lumen; cell part; intracellular; membrane-bounded organelle; protein complex;…	S-adenosylmethionine-dependent methyltransferase activity; DNA binding; methyltransferase activity; ion binding; protein-lysine N-methyltransferase activity; lysine N-methyltransferase activity; transferase activity, transferring one-carbon groups; zinc ion binding; histone-lysine N-methyltransferase activity; heterocyclic compound binding; organic cyclic compound binding; transition metal ion bi…	K09188	MLL3; histone-lysine N-methyltransferase MLL3 [EC:2.1.1.43]	hsa00310 Lysine degradation - Homo sapiens (human) ;	IPR001594; IPR001214; IPR001841; IPR003889; IPR001965; IPR003616; IPR009071; IPR003888; IPR002219; IPR013083; IPR011011; IPR019787;	Zinc finger, PHD-type; Post-SET domain; Zinc finger, PHD-finger; Zinc finger, FYVE/PHD-type; Zinc finger, RING-type; FY-rich, C-terminal; Protein kinase C-like, phorbol ester/diacylglycerol binding; Zinc finger, DHHC-type, palmitoyltransferase; High mobility group box domain; FY-rich, N-terminal; Zinc finger, RING/FYVE/PHD-type; SET domain;	UTX-MLL2/3 complex; ASCOM complex; PTIP-HMT complex;
Q13838	191	Spliceosome RNA helicase DDX39B	145.6	_HIK(ac)HFILDECDK_	-0.41049	0.854	.....LKH.....	cyto_nucl	cellular component biogenesis; RNA transport; ribonucleoprotein complex biogenesis; ribonucleoprotein complex assembly; single-organism process; nuclear transport; nuclear export; multi-organism cellular process; cellular metabolic process; establishment of localization; metabolic process; establishment of localization in cell; ribonucleoprotein complex subunit organization; cellular component as…	intracellular organelle; intracellular organelle part; cytoplasm; macromolecular complex; nuclear lumen; intracellular part; spliceosomal complex; nuclear body; cell; organelle part; membrane-enclosed lumen; organelle; intracellular membrane-bounded organelle; nucleus; nucleoplasm; intracellular organelle lumen; nuclear speck; intracellular; cell part; transcription export complex; protein comple…	nucleoside phosphate binding; ATP-dependent helicase activity; hydrolase activity, acting on acid anhydrides; hydrolase activity; protein binding; ATPase activity; organic cyclic compound binding; heterocyclic compound binding; pyrophosphatase activity; catalytic activity; ribonucleotide binding; binding; purine ribonucleoside binding; ATP-dependent RNA helicase activity; anion binding; adenyl ri…	K12812	UAP56; ATP-dependent RNA helicase UAP56/SUB2 [EC:3.6.4.13]	hsa05164 Influenza A - Homo sapiens (human) ; hsa03013 RNA transport - Homo sapiens (human) ; hsa03015 mRNA surveillance pathway - Homo sapiens (human) ; hsa03040 Spliceosome - Homo sapiens (human) ;	IPR014014; IPR011545; IPR014001; IPR027417; IPR001650;	Helicase, C-terminal; Helicase, superfamily 1/2, ATP-binding domain; RNA helicase, DEAD-box type, Q motif; DNA/RNA helicase, DEAD/DEAH box type, N-terminal; P-loop containing nucleoside triphosphate hydrolase;	Exon junction complex; TREX complex; Spliceosome;
P60174	225	Triosephosphate isomerase	145.49	_TATPQQAQEVHEK(ac)LR_	0.18889	1.109	......KF.....	cyto	monosaccharide catabolic process; NADP metabolic process; single-multicellular organism process; carbohydrate biosynthetic process; pyridine nucleotide metabolic process; cellular aromatic compound metabolic process; glycolysis; hexose biosynthetic process; nicotinamide nucleotide metabolic process; nucleotide metabolic process; single-organism process; monosaccharide biosynthetic process; biosyn…	cell part; intracellular; cytoplasm; intracellular part; cytosol; cell; cytoplasmic part;	isomerase activity; intramolecular oxidoreductase activity; triose-phosphate isomerase activity; catalytic activity; intramolecular oxidoreductase activity, interconverting aldoses and ketoses;	K01803	TPI; triosephosphate isomerase (TIM) [EC:5.3.1.1]	hsa00051 Fructose and mannose metabolism - Homo sapiens (human) ; hsa00010 Glycolysis / Gluconeogenesis - Homo sapiens (human) ; hsa01100 Metabolic pathways - Homo sapiens (human) ; hsa01200 Carbon metabolism - Homo sapiens (human) ; hsa01230 Biosynthesis of amino acids - Homo sapiens (human) ; hsa00562 Inositol phosphate metabolism - Homo sapiens (human) ;	IPR013785;	Aldolase-type TIM barrel;
P35579	1492	Myosin-9	145.1	_ALEEAMEQK(ac)AELER_	-0.50881	0.967	......K....R.	cyto_nucl	single organism signaling; regulation of biological quality; tissue migration; leukocyte activation; cell surface receptor signaling pathway; chordate embryonic development; cellular component morphogenesis; protein transport; syncytium formation; T cell activation; biological adhesion; response to external stimulus; metabolic process; endothelial cell migration; angiogenesis; actin cytoskeleton …	membrane; extracellular region part; cell cortex; membrane-bounded vesicle; cell junction; cell periphery; vesicle; cytoplasm; cortical cytoskeleton; macromolecular complex; intracellular part; cell-cell adherens junction; cell-cell junction; cell; actin filament bundle; organelle part; cell division site part; non-membrane-bounded organelle; extracellular vesicular exosome; cytoskeleton; microtu…	actin filament binding; motor activity; nucleoside phosphate binding; protein dimerization activity; hydrolase activity, acting on acid anhydrides; protein binding; hydrolase activity; ATPase activity; heterocyclic compound binding; organic cyclic compound binding; identical protein binding; cytoskeletal protein binding; pyrophosphatase activity; ribonucleotide binding; catalytic activity; bindin…	K10352	MYH; myosin heavy chain	hsa05132 Salmonella infection - Homo sapiens (human) ; hsa04810 Regulation of actin cytoskeleton - Homo sapiens (human) ; hsa04530 Tight junction - Homo sapiens (human) ; hsa04270 Vascular smooth muscle contraction - Homo sapiens (human) ;	IPR002928; IPR016137; IPR004009; IPR001609; IPR027417; IPR027401;	Myosin-like IQ motif-containing domain; Myosin tail; Myosin head, motor domain; Regulator of G protein signalling superfamily; Myosin, N-terminal, SH3-like; P-loop containing nucleoside triphosphate hydrolase;	WIP-WASp-actin-myosin-IIa complex; Emerin complex 1;
P51970	41	NADH dehydrogenase [ubiquinone] 1 alpha subcomplex subunit 8	144.72	_PNK(ac)EFMLCR_	0.21657	1.152	......K.F....	extr	phosphorylation; ATP synthesis coupled electron transport; oxidation-reduction process; small molecule metabolic process; oxidative phosphorylation; mitochondrial electron transport, NADH to ubiquinone; respiratory electron transport chain; cellular respiration; cellular metabolic process; phosphate-containing compound metabolic process; metabolic process; generation of precursor metabolites and …	membrane; organelle membrane; cytoplasm; macromolecular complex; respiratory chain complex I; intracellular part; mitochondrial respiratory chain complex I; mitochondrial membrane part; cell; organelle part; mitochondrial envelope; membrane-enclosed lumen; organelle envelope lumen; membrane part; intracellular; cell part; organelle inner membrane; membrane-bounded organelle; mitochondrial inner m…	NADH dehydrogenase (quinone) activity; oxidoreductase activity, acting on NAD(P)H; NADH dehydrogenase activity; catalytic activity; oxidoreductase activity, acting on NAD(P)H, quinone or similar compound as acceptor; NADH dehydrogenase (ubiquinone) activity; oxidoreductase activity;	K03952	NDUFA8; NADH dehydrogenase (ubiquinone) 1 alpha subcomplex subunit 8	hsa04932 Non-alcoholic fatty liver disease (NAFLD) - Homo sapiens (human) ; hsa00190 Oxidative phosphorylation - Homo sapiens (human) ; hsa05010 Alzheimer's disease - Homo sapiens (human) ; hsa05012 Parkinson's disease - Homo sapiens (human) ; hsa05016 Huntington's disease - Homo sapiens (human) ; hsa01100 Metabolic pathways - Homo sapiens (human) ;	IPR010625;	CHCH;	Respiratory chain complex I, mitochondrial; Respiratory chain complex Imitochondrial;
P14618	270	Pyruvate kinase isozymes M1/M2	144.57	_IISK(ac)IENHEGVR_	-0.63539	0.805	.....LK......	cyto	monosaccharide catabolic process; single-organism carbohydrate catabolic process; death; glycolysis; small molecule metabolic process; single-organism cellular process; single-organism process; primary metabolic process; carbohydrate metabolic process; cellular metabolic process; carbohydrate catabolic process; organic substance metabolic process; glucose metabolic process; single-organism carboh…	membrane; intracellular organelle; extracellular region part; cell periphery; membrane-bounded vesicle; vesicle; cytoplasm; intracellular part; cytosol; cell; extracellular region; mitochondrion; plasma membrane; intracellular membrane-bounded organelle; organelle; extracellular vesicular exosome; nucleus; intracellular; cell part; extracellular membrane-bounded organelle; membrane-bounded organe…	magnesium ion binding; pyruvate kinase activity; ATP binding; nucleoside phosphate binding; phosphotransferase activity, alcohol group as acceptor; nucleoside binding; ion binding; potassium ion binding; nucleotide binding; organic cyclic compound binding; heterocyclic compound binding; ribonucleoside binding; kinase activity; catalytic activity; ribonucleotide binding; binding; purine ribonucleo…	K00873	PK; pyruvate kinase [EC:2.7.1.40]	hsa00010 Glycolysis / Gluconeogenesis - Homo sapiens (human) ; hsa01200 Carbon metabolism - Homo sapiens (human) ; hsa05203 Viral carcinogenesis - Homo sapiens (human) ; hsa01230 Biosynthesis of amino acids - Homo sapiens (human) ; hsa01100 Metabolic pathways - Homo sapiens (human) ; hsa00230 Purine metabolism - Homo sapiens (human) ; hsa00620 Pyruvate metabolism - Homo sapiens (human) ; hsa04930…	IPR011037; IPR015813; IPR015794; IPR015806; IPR015795; IPR015793;	Pyruvate kinase, C-terminal; Pyruvate kinase-like, insert domain; Pyruvate kinase, barrel; Pyruvate kinase, alpha/beta; Pyruvate kinase, beta-barrel insert domain; Pyruvate/Phosphoenolpyruvate kinase-like domain;
P07900	489	Heat shock protein HSP 90-alpha	144.29	_ENQK(ac)HIYYITGETK_	0.50329	0.917	......KL.....	cyto	single organism signaling; cellular component biogenesis; regulation of nitric oxide biosynthetic process; positive regulation of biosynthetic process; cellular component morphogenesis; cellular metabolic process; protein transport; response to external stimulus; metabolic process; response to topologically incorrect protein; macromolecular complex assembly; cell cycle phase transition; protein m…	membrane; intracellular organelle; cytoplasmic vesicle; cell periphery; membrane-bounded vesicle; melanosome; cytoplasmic membrane-bounded vesicle; vesicle; cytoplasm; intracellular part; cytosol; cell; plasma membrane; pigment granule; organelle; intracellular membrane-bounded organelle; intracellular; cell part; membrane-bounded organelle; cytoplasmic part;	nitric-oxide synthase regulator activity; nucleoside phosphate binding; protein dimerization activity; hydrolase activity, acting on acid anhydrides; protein binding; hydrolase activity; ATPase activity; organic cyclic compound binding; heterocyclic compound binding; identical protein binding; pyrophosphatase activity; catalytic activity; ribonucleotide binding; binding; purine ribonucleoside bin…	K04079	htpG; molecular chaperone HtpG	hsa04621 NOD-like receptor signaling pathway - Homo sapiens (human) ; hsa04914 Progesterone-mediated oocyte maturation - Homo sapiens (human) ; hsa05215 Prostate cancer - Homo sapiens (human) ; hsa04612 Antigen processing and presentation - Homo sapiens (human) ; hsa05200 Pathways in cancer - Homo sapiens (human) ; hsa04141 Protein processing in endoplasmic reticulum - Homo sapiens (human) ; hsa0…	IPR020575; IPR020568; IPR003594;	Heat shock protein Hsp90, N-terminal; Ribosomal protein S5 domain 2-type fold; Histidine kinase-like ATPase, ATP-binding domain;	TNF-alpha/NF-kappa B signaling complex 6; CDC37-HSP90AA1-HSP90AB1-MAP3K11 complex; Kinase maturation complex 1; HSP90-FKBP38-CAM-Cacomplex; Kinase maturation complex 2; IKBKB-CDC37-KIAA1967-HSP90AB1-HSP90AA1 complex; TNF-alpha/NF-kappa B signaling complex 10; HSP90-CIP1-FKBPL complex; eNOS-HSP90 complex, VEGF induced; eNOS-HSP90-AKT complex, VEGF induced; TNF-alpha/NF-kappa B signaling complex 7;…
Q14914	11	Prostaglandin reductase 1	144.29	_K(ac)HFVGYPTNSDFELK_	-0.75684	0.36	......KH.....	cyto	unsaturated fatty acid metabolic process; response to toxic substance; prostanoid metabolic process; small molecule metabolic process; leukotriene metabolic process; fatty acid derivative metabolic process; cellular lipid metabolic process; fatty acid metabolic process; response to stimulus; primary metabolic process; cellular metabolic process; organic substance metabolic process; metabolic proc…	intracellular part; cell; cell part; intracellular; cytoplasm;	nucleoside phosphate binding; oxidoreductase activity, acting on the CH-CH group of donors, NAD or NADP as acceptor; 13-prostaglandin reductase activity; ion binding; nucleotide binding; zinc ion binding; oxidoreductase activity; oxidoreductase activity, acting on CH-OH group of donors; oxidoreductase activity, acting on the CH-CH group of donors; 2-alkenal reductase [NAD(P)] activity; heterocycl…	K13948			IPR011032; IPR016040; IPR013149;	Alcohol dehydrogenase, C-terminal; GroES (chaperonin 10)-like; NAD(P)-binding domain;
P29401	232	Transketolase	144.18	_AFGQAK(ac)HQPTAIIAK_	0.33204	0.984	.....YK......	cyto	monosaccharide catabolic process; NADP metabolic process; pyridine nucleotide metabolic process; nucleotide metabolic process; biosynthetic process; pyridine-containing compound metabolic process; cellular metabolic process; phosphate-containing compound metabolic process; glucose metabolic process; metabolic process; generation of precursor metabolites and energy; carbohydrate derivative biosynt…	organelle; intracellular membrane-bounded organelle; intracellular organelle; nucleus; cell part; intracellular; peroxisome; microbody; cytoplasm; intracellular part; membrane-bounded organelle; cytosol; cell; cytoplasmic part;	identical protein binding; catalytic activity; protein homodimerization activity; binding; transferase activity, transferring aldehyde or ketonic groups; protein dimerization activity; ion binding; cation binding; metal ion binding; protein binding; transferase activity; cofactor binding; transketolase activity;	K00615	E2.2.1.1; transketolase [EC:2.2.1.1]	hsa00030 Pentose phosphate pathway - Homo sapiens (human) ; hsa01100 Metabolic pathways - Homo sapiens (human) ; hsa01200 Carbon metabolism - Homo sapiens (human) ; hsa01230 Biosynthesis of amino acids - Homo sapiens (human) ;	IPR005474; IPR005476; IPR009014; IPR005475;	Transketolase, C-terminal; Transketolase-like, pyrimidine-binding domain; Transketolase, C-terminal/Pyruvate-ferredoxin oxidoreductase, domain II; Transketolase, N-terminal;
Q9Y277	63	Voltage-dependent anion-selective channel protein 3	143.76	_YK(ac)VCNYGLTFTQK_	-0.23181	0.989	.....YK......	cyto	transport; adenine transport; nucleobase transport; single-organism process; purine nucleobase transport; organic substance transport; localization; nitrogen compound transport; single-organism transport; establishment of localization;	membrane; intracellular organelle; outer membrane; mitochondrial part; organelle membrane; pore complex; mitochondrial outer membrane; cytoplasm; intracellular organelle part; organelle envelope; intrinsic to membrane; macromolecular complex; intracellular part; cell; integral to membrane; organelle part; mitochondrion; organelle; mitochondrial envelope; intracellular membrane-bounded organelle; …	ion gated channel activity; nucleoside phosphate binding; ion transmembrane transporter activity; passive transmembrane transporter activity; anion channel activity; substrate-specific transporter activity; nucleotide binding; channel activity; substrate-specific transmembrane transporter activity; heterocyclic compound binding; organic cyclic compound binding; voltage-gated ion channel activity;…	K15041	VDAC3; voltage-dependent anion channel protein 3	hsa05012 Parkinson's disease - Homo sapiens (human) ; hsa05016 Huntington's disease - Homo sapiens (human) ; hsa05203 Viral carcinogenesis - Homo sapiens (human) ; hsa05161 Hepatitis B - Homo sapiens (human) ; hsa04020 Calcium signaling pathway - Homo sapiens (human) ; hsa05166 HTLV-I infection - Homo sapiens (human) ;	IPR023614;	Porin domain;
P22392	31	Nucleoside diphosphate kinase B;Putative nucleoside diphosphate kinase;Nucleoside diphosphate kinase A	143.7	_RFEQK(ac)GFR_	0.15942	0.955	......KS.....	cyto	regulation of cell death; nucleoside metabolic process; pyrimidine nucleoside triphosphate metabolic process; purine ribonucleoside biosynthetic process; nucleoside biosynthetic process; positive regulation of epithelial cell differentiation; cellular metabolic process; biological adhesion; ribose phosphate biosynthetic process; metabolic process; carbohydrate derivative biosynthetic process; pyr…	intracellular organelle; cell leading edge; cell projection; cytoplasm; intracellular part; cytosol; cell; intracellular membrane-bounded organelle; organelle; nucleus; intracellular; cell part; lamellipodium; ruffle; membrane-bounded organelle; cytoplasmic part;	nucleoside phosphate binding; phosphotransferase activity, alcohol group as acceptor; nucleobase-containing compound kinase activity; phosphotransferase activity, nitrogenous group as acceptor; protein kinase activity; phosphotransferase activity, phosphate group as acceptor; sequence-specific DNA binding transcription factor activity; organic cyclic compound binding; heterocyclic compound bindin…	K00940	E2.7.4.6; nucleoside-diphosphate kinase [EC:2.7.4.6]	hsa00240 Pyrimidine metabolism - Homo sapiens (human) ; hsa01100 Metabolic pathways - Homo sapiens (human) ; hsa00230 Purine metabolism - Homo sapiens (human) ;
P62805	78	Histone H4	143.24	_DAVTYTEHAK(ac)R_	-1.0735	0.919		nucl	single organism signaling; cellular component biogenesis; negative regulation of developmental process; regulation of biological quality; regulation of myeloid cell differentiation; single-organism process; negative regulation of megakaryocyte differentiation; cellular metabolic process; inositol lipid-mediated signaling; signal transduction; metabolic process; cell communication; DNA replication…	intracellular organelle; intracellular non-membrane-bounded organelle; intracellular organelle part; macromolecular complex; nuclear lumen; intracellular part; nucleolus; cell; extracellular region; actin cytoskeleton; organelle part; DNA bending complex; chromosomal part; nucleosome; non-membrane-bounded organelle; membrane-enclosed lumen; cytoskeleton; organelle; intracellular membrane-bounded …	organic cyclic compound binding; heterocyclic compound binding; DNA binding; binding; nucleic acid binding;	K11254	H4; histone H4	hsa05203 Viral carcinogenesis - Homo sapiens (human) ; hsa05034 Alcoholism - Homo sapiens (human) ; hsa05322 Systemic lupus erythematosus - Homo sapiens (human) ;	IPR009072; IPR007125;	Histone core; Histone-fold;	H2AX complex, isolated from cells without IR exposure; Histone H3.1 complex; MASH1 promoter-coactivator complex; Histone H3.3 complex; H2AX complex II;
P05783	426	Keratin, type I cytoskeletal 18	142.89	_VVSETNDTK(ac)VLR_	0.67496	0.788		mito	single organism signaling; regulation of biological quality; regulation of cell death; cell surface receptor signaling pathway; establishment of protein localization to plasma membrane; single-organism process; multi-organism cellular process; modification of morphology or physiology of other organism; cellular response to cytokine stimulus; protein transport; establishment of localization; signa…	microtubule organizing center part; cytoplasm; macromolecular complex; intracellular part; cell; organelle part; non-membrane-bounded organelle; membrane-enclosed lumen; cytoskeleton; microtubule organizing center; intracellular organelle lumen; microtubule cytoskeleton; intracellular; cell part; perinuclear region of cytoplasm; membrane-bounded organelle; organelle lumen; intracellular organelle…	structural molecule activity;	K07604	KRT1; type I keratin, acidic	hsa05130 Pathogenic Escherichia coli infection - Homo sapiens (human) ; hsa05150 Staphylococcus aureus infection - Homo sapiens (human) ;
P16403	75	Histone H1.2;Histone H1.4;Histone H1.3;Histone H1.1;Histone H1t	142.45	_ALAAAGYDVEK(ac)NNSR_	0.34167	0.432	....V.K......	nucl	cellular component biogenesis; cellular component organization; nucleosome organization; cellular aromatic compound metabolic process; DNA metabolic process; single-organism process; cellular metabolic process; organic substance metabolic process; metabolic process; DNA packaging; heterocycle metabolic process; nucleosome assembly; nucleobase-containing compound metabolic process; cellular compon…	intracellular organelle; intracellular non-membrane-bounded organelle; intracellular organelle part; macromolecular complex; intracellular part; cell; organelle part; DNA bending complex; chromosomal part; nucleosome; non-membrane-bounded organelle; intracellular membrane-bounded organelle; organelle; nucleus; chromatin; cell part; intracellular; chromosome; membrane-bounded organelle; protein co…	organic cyclic compound binding; heterocyclic compound binding; DNA binding; binding; nucleic acid binding;	K11275			IPR011991; IPR005818;	Winged helix-turn-helix DNA-binding domain; Linker histone H1/H5, domain H15;
P25705	305	ATP synthase subunit alpha, mitochondrial	142.35	_DNGK(ac)HALIIYDDLSK_	1.3474	1.113	....L.KL.....	mito	nucleoside metabolic process; energy coupled proton transmembrane transport, against electrochemical gradient; nucleoside biosynthetic process; purine ribonucleoside biosynthetic process; cellular metabolic process; negative regulation of cell proliferation; ribose phosphate biosynthetic process; metabolic process; generation of precursor metabolites and energy; carbohydrate derivative biosynthet…	membrane; organelle membrane; cell periphery; cytoplasm; macromolecular complex; intracellular part; mitochondrial membrane part; cell; organelle part; proton-transporting ATP synthase complex, catalytic core F(1); mitochondrial envelope; membrane-enclosed lumen; intracellular organelle lumen; membrane part; cell part; intracellular; organelle inner membrane; membrane-bounded organelle; mitochond…	ATPase activity, coupled to transmembrane movement of ions; nucleoside phosphate binding; receptor binding; primary active transmembrane transporter activity; substrate-specific transporter activity; hydrolase activity, acting on acid anhydrides; ATPase activity, coupled to transmembrane movement of ions, rotational mechanism; protein binding; monovalent inorganic cation transmembrane transporter…	K02132	ATPeF1A; F-type H+-transporting ATPase subunit alpha [EC:3.6.3.14]	hsa00190 Oxidative phosphorylation - Homo sapiens (human) ; hsa05010 Alzheimer's disease - Homo sapiens (human) ; hsa05012 Parkinson's disease - Homo sapiens (human) ; hsa05016 Huntington's disease - Homo sapiens (human) ; hsa01100 Metabolic pathways - Homo sapiens (human) ;	IPR000793; IPR004100; IPR000194; IPR027417; IPR023366;	ATPase, F1 complex alpha/beta subunit, N-terminal domain; ATPase, F1/V1/A1 complex, alpha/beta subunit, nucleotide-binding domain; ATP synthase subunit alpha-like domain; ATPase, F1/V1/A1 complex, alpha/beta subunit, C-terminal; P-loop containing nucleoside triphosphate hydrolase;	F1F0-ATP synthase, mitochondrial;
P49207	43	60S ribosomal protein L34	142.08	_APK(ac)SACGVCPGR_	0.28323	0.984		nucl	establishment of protein localization to organelle; single-organism process; biosynthetic process; multi-organism cellular process; cellular metabolic process; protein transport; protein complex disassembly; establishment of localization; protein targeting; protein targeting to membrane; metabolic process; establishment of localization in cell; nuclear-transcribed mRNA catabolic process, nonsense…	intracellular organelle; ribosome; intracellular non-membrane-bounded organelle; cytosolic large ribosomal subunit; cytoplasm; intracellular organelle part; macromolecular complex; intracellular part; cell; cytosol; organelle part; non-membrane-bounded organelle; organelle; large ribosomal subunit; intracellular; cell part; ribosomal subunit; cytosolic part; ribonucleoprotein complex; cytoplasmic…	organic cyclic compound binding; heterocyclic compound binding; RNA binding; binding; nucleic acid binding; structural molecule activity; structural constituent of ribosome;	K02915	RP-L34e; large subunit ribosomal protein L34e	hsa03010 Ribosome - Homo sapiens (human) ;			TRBP containing complex; Ribosome, cytoplasmic; 60S ribosomal subunit, cytoplasmic;
P46777	197	60S ribosomal protein L5	141.54	_K(ac)HIMGQNVADYMR_	-0.97535	0.769	......KY.....	nucl	cellular component biogenesis; ribonucleoprotein complex biogenesis; establishment of protein localization to organelle; single-organism process; biosynthetic process; multi-organism cellular process; cellular metabolic process; protein transport; ribosomal large subunit biogenesis; protein complex disassembly; establishment of localization; protein targeting; protein targeting to membrane; metab…	intracellular organelle; ribosome; intracellular non-membrane-bounded organelle; cytosolic large ribosomal subunit; cytoplasm; intracellular organelle part; nuclear lumen; macromolecular complex; intracellular part; nucleolus; cell; cytosol; organelle part; non-membrane-bounded organelle; membrane-enclosed lumen; intracellular membrane-bounded organelle; organelle; nucleus; intracellular organell…	organic cyclic compound binding; heterocyclic compound binding; RNA binding; 5S rRNA binding; binding; nucleic acid binding; structural constituent of ribosome; structural molecule activity; rRNA binding;	K02932	RP-L5e; large subunit ribosomal protein L5e	hsa03010 Ribosome - Homo sapiens (human) ;	IPR025607;	Ribosomal protein L5 eukaryotic/L18 archaeal, C-terminal;	Ribosome, cytoplasmic; Nop56p-associated pre-rRNA complex; 60S ribosomal subunit, cytoplasmic;
P23528	132	Cofilin-1	141.22	_LTGIK(ac)HELQANCYEEVK_	0.61939	1.133		mito	single organism signaling; blood coagulation; regulation of biological quality; regulation of cell death; positive regulation of protein complex disassembly; tube formation; chordate embryonic development; neural fold formation; cellular component morphogenesis; regulation of actin filament length; cellular metabolic process; response to biotic stimulus; response to external stimulus; metabolic p…	membrane; cell cortex; cell periphery; ruffle membrane; cytoplasm; cortical cytoskeleton; intracellular part; cortical actin cytoskeleton; cell; organelle part; non-membrane-bounded organelle; membrane-enclosed lumen; cytoskeleton; intracellular organelle lumen; leading edge membrane; membrane part; intracellular; cell part; lamellipodium; membrane-bounded organelle; organelle lumen; intracellula…		K05765	CFL; cofilin	hsa04810 Regulation of actin cytoskeleton - Homo sapiens (human) ; hsa04360 Axon guidance - Homo sapiens (human) ; hsa04666 Fc gamma R-mediated phagocytosis - Homo sapiens (human) ; hsa05133 Pertussis - Homo sapiens (human) ;	IPR002108;	Actin-binding, cofilin/tropomyosin type;	Cofilin-actin-CAP1 complex;
P35579	1024	Myosin-9	140.82	_NK(ac)HEAMITDLEER_	0.32554	1.186	......K....R.	cyto_nucl	single organism signaling; regulation of biological quality; tissue migration; leukocyte activation; cell surface receptor signaling pathway; chordate embryonic development; cellular component morphogenesis; protein transport; syncytium formation; T cell activation; biological adhesion; response to external stimulus; metabolic process; endothelial cell migration; angiogenesis; actin cytoskeleton …	membrane; extracellular region part; cell cortex; membrane-bounded vesicle; cell junction; cell periphery; vesicle; cytoplasm; cortical cytoskeleton; macromolecular complex; intracellular part; cell-cell adherens junction; cell-cell junction; cell; actin filament bundle; organelle part; cell division site part; non-membrane-bounded organelle; extracellular vesicular exosome; cytoskeleton; microtu…	actin filament binding; motor activity; nucleoside phosphate binding; protein dimerization activity; hydrolase activity, acting on acid anhydrides; protein binding; hydrolase activity; ATPase activity; heterocyclic compound binding; organic cyclic compound binding; identical protein binding; cytoskeletal protein binding; pyrophosphatase activity; ribonucleotide binding; catalytic activity; bindin…	K10352	MYH; myosin heavy chain	hsa05132 Salmonella infection - Homo sapiens (human) ; hsa04810 Regulation of actin cytoskeleton - Homo sapiens (human) ; hsa04530 Tight junction - Homo sapiens (human) ; hsa04270 Vascular smooth muscle contraction - Homo sapiens (human) ;	IPR002928; IPR016137; IPR004009; IPR001609; IPR027417; IPR027401;	Myosin-like IQ motif-containing domain; Myosin tail; Myosin head, motor domain; Regulator of G protein signalling superfamily; Myosin, N-terminal, SH3-like; P-loop containing nucleoside triphosphate hydrolase;	WIP-WASp-actin-myosin-IIa complex; Emerin complex 1;
Q13011	65	Delta(3,5)-Delta(2,4)-dienoyl-CoA isomerase, mitochondrial	140.46	_VTSAQK(ac)HVLHVQLNRPNKR_	0.11184	1.17	......KH.....	mito	lipid catabolic process; fatty acid oxidation; lipid oxidation; single-organism catabolic process; oxidation-reduction process; small molecule metabolic process; monocarboxylic acid catabolic process; fatty acid beta-oxidation; cellular lipid metabolic process; small molecule catabolic process; fatty acid metabolic process; primary metabolic process; cellular metabolic process; organic substance …	organelle; intracellular membrane-bounded organelle; intracellular organelle; cell part; intracellular; peroxisome; microbody; cytoplasm; intracellular part; membrane-bounded organelle; cell; mitochondrion; cytoplasmic part;	isomerase activity; catalytic activity;	K12663	ECH1; delta(3,5)-Delta(2,4)-dienoyl-CoA isomerase [EC:5.3.3.-]	hsa04146 Peroxisome - Homo sapiens (human) ;	IPR014748;	Crontonase, C-terminal;
P14625	455	Endoplasmin;Putative endoplasmin-like protein	140.45	_ETLQQHK(ac)LLK_	1.1653		......K.F....	E.R.	single organism signaling; cellular component biogenesis; regulation of biological quality; regulation of cell death; positive regulation of cellular protein metabolic process; response to organophosphorus; cellular metabolic process; protein transport; metabolic process; actin cytoskeleton organization; response to topologically incorrect protein; positive regulation of molecular function; metal…	membrane; nuclear outer membrane-endoplasmic reticulum membrane network; endoplasmic reticulum; cytoplasmic vesicle; organelle membrane; cell periphery; membrane-bounded vesicle; cytoplasmic membrane-bounded vesicle; vesicle; cytoplasm; intracellular part; cell; organelle part; pigment granule; membrane-enclosed lumen; intracellular organelle lumen; membrane part; intracellular; cell part; perinu…	nucleoside phosphate binding; protein phosphatase binding; receptor binding; protein binding; organic cyclic compound binding; heterocyclic compound binding; ribonucleotide binding; binding; purine ribonucleoside binding; cation binding; anion binding; phosphatase binding; adenyl ribonucleotide binding; adenyl nucleotide binding; low-density lipoprotein particle receptor binding; purine nucleotid…	K09487	HSP90B; heat shock protein 90kDa beta	hsa04621 NOD-like receptor signaling pathway - Homo sapiens (human) ; hsa04918 Thyroid hormone synthesis - Homo sapiens (human) ; hsa05215 Prostate cancer - Homo sapiens (human) ; hsa05200 Pathways in cancer - Homo sapiens (human) ; hsa04141 Protein processing in endoplasmic reticulum - Homo sapiens (human) ; hsa04915 Estrogen signaling pathway - Homo sapiens (human) ; hsa04151 PI3K-Akt signaling…	IPR020575; IPR020568; IPR003594;	Heat shock protein Hsp90, N-terminal; Ribosomal protein S5 domain 2-type fold; Histidine kinase-like ATPase, ATP-binding domain;
P05141	272	ADP/ATP translocase 2;ADP/ATP translocase 3;ADP/ATP translocase 1	140.24	_AFFK(ac)GAWSNVLR_	-0.23239	0.927	....I.K......	cyto	regulation of cellular process; regulation of biological quality; regulation of cell death; regulation of cell proliferation; regulation of insulin secretion; negative regulation of cellular component organization; regulation of signaling; regulation of programmed cell death; regulation of secretion; single-organism process; multi-organism cellular process; negative regulation of biological proce…	membrane; organelle membrane; cell periphery; cytoplasm; macromolecular complex; intrinsic to membrane; intracellular part; integral to plasma membrane; cell; organelle part; non-membrane-bounded organelle; cytoskeleton; membrane-enclosed lumen; mitochondrial envelope; intracellular organelle lumen; microtubule cytoskeleton; intracellular; cell part; membrane part; organelle inner membrane; membr…	nucleobase transmembrane transporter activity; purine nucleobase transmembrane transporter activity; adenine transmembrane transporter activity; substrate-specific transporter activity; transporter activity; nucleobase-containing compound transmembrane transporter activity; substrate-specific transmembrane transporter activity; transmembrane transporter activity;	K05863	SLC25A4S; solute carrier family 25 (mitochondrial adenine nucleotide translocator), member 4/5/6/31	hsa05164 Influenza A - Homo sapiens (human) ; hsa05012 Parkinson's disease - Homo sapiens (human) ; hsa05016 Huntington's disease - Homo sapiens (human) ; hsa04020 Calcium signaling pathway - Homo sapiens (human) ; hsa05166 HTLV-I infection - Homo sapiens (human) ;	IPR023395;	Mitochondrial carrier domain;	Nop56p-associated pre-rRNA complex;
P21333	2607	Filamin-A	139.86	_TPCEEILVK(ac)HVGSR_	-0.02301	1.172	......KH.....	cyto	cellular component biogenesis; single organism signaling; blood coagulation; regulation of biological quality; cell surface receptor signaling pathway; posttranscriptional regulation of gene expression; cellular component morphogenesis; cilium morphogenesis; cilium organization; adenylate cyclase-inhibiting G-protein coupled receptor signaling pathway; actin cytoskeleton organization; macromolecu…	membrane; extracellular region part; cell cortex; membrane-bounded vesicle; cell periphery; vesicle; cytoplasm; macromolecular complex; intracellular part; cell; organelle part; chromosomal part; non-membrane-bounded organelle; Myb complex; extracellular vesicular exosome; cytoskeleton; intracellular; cell part; chromosome; extracellular membrane-bounded organelle; membrane-bounded organelle; int…	small GTPase binding; actin filament binding; Rho GTPase binding; Rac GTPase binding; receptor binding; protein dimerization activity; Fc-gamma receptor I complex binding; protein binding; signal transducer activity; Ral GTPase binding; molecular transducer activity; cytoskeletal protein binding; identical protein binding; Ras GTPase binding; binding; protein homodimerization activity; actin bind…	K04437	FLNA; filamin	hsa05132 Salmonella infection - Homo sapiens (human) ; hsa05205 Proteoglycans in cancer - Homo sapiens (human) ; hsa04010 MAPK signaling pathway - Homo sapiens (human) ; hsa04510 Focal adhesion - Homo sapiens (human) ;	IPR013783; IPR014756; IPR001715;	Immunoglobulin-like fold; Immunoglobulin E-set; Calponin homology domain;
Q71DI3	123	Histone H3.2;Histone H3.3;Histone H3.1;Histone H3.3C;Histone H3.1t	139.64	_VTIMPK(ac)DIQLAR_	1.9236	1.029		nucl	cellular component biogenesis; cellular component organization; nucleosome organization; single-multicellular organism process; blood coagulation; regulation of biological quality; cellular aromatic compound metabolic process; DNA metabolic process; single-organism process; response to stimulus; cellular metabolic process; hemostasis; organic substance metabolic process; response to wounding; DNA…	intracellular organelle; intracellular non-membrane-bounded organelle; intracellular organelle part; macromolecular complex; nuclear lumen; intracellular part; cell; extracellular region; organelle part; DNA bending complex; chromosomal part; nucleosome; non-membrane-bounded organelle; organelle; intracellular membrane-bounded organelle; membrane-enclosed lumen; nucleoplasm; nucleus; intracellula…	organic cyclic compound binding; heterocyclic compound binding; DNA binding; binding; nucleic acid binding;	K11253	H3; histone H3	hsa05202 Transcriptional misregulation in cancer - Homo sapiens (human) ; hsa05034 Alcoholism - Homo sapiens (human) ; hsa05322 Systemic lupus erythematosus - Homo sapiens (human) ;	IPR009072; IPR007125;	Histone core; Histone-fold;	MASH1 promoter-coactivator complex; TLE-Histone H3 complex;
Q14061	21	Cytochrome c oxidase copper chaperone	139.49	_KPLK(ac)PCCACPETK(ac)K_	-0.62831	0.847	.....LK......	extr	circulatory system development; developmental process; nervous system development; single-multicellular organism process; metal ion transport; brain development; system development; copper ion transport; single-organism process; cardiovascular system development; cellular metabolic process; multicellular organismal process; establishment of localization; transport; transition metal ion transport;…	intracellular organelle; mitochondrial part; intracellular organelle part; organelle envelope; cytoplasm; intracellular part; cell; organelle part; mitochondrion; mitochondrial envelope; intracellular membrane-bounded organelle; membrane-enclosed lumen; organelle; organelle envelope lumen; mitochondrial intermembrane space; intracellular; cell part; envelope; membrane-bounded organelle; cytoplasm…	cation binding; metal ion binding; metallochaperone activity; copper ion binding; transition metal ion binding; copper chaperone activity; binding; ion binding;	K02260	COX17; cytochrome c oxidase assembly protein subunit 17	hsa00190 Oxidative phosphorylation - Homo sapiens (human) ; hsa01100 Metabolic pathways - Homo sapiens (human) ;	IPR009069;	Cysteine alpha-hairpin motif superfamily;
Q14061	30	Cytochrome c oxidase copper chaperone	139.49	_KPLK(ac)PCCACPETK(ac)K_	-0.62831		.....LK......	extr	circulatory system development; developmental process; nervous system development; single-multicellular organism process; metal ion transport; brain development; system development; copper ion transport; single-organism process; cardiovascular system development; cellular metabolic process; multicellular organismal process; establishment of localization; transport; transition metal ion transport;…	intracellular organelle; mitochondrial part; intracellular organelle part; organelle envelope; cytoplasm; intracellular part; cell; organelle part; mitochondrion; mitochondrial envelope; intracellular membrane-bounded organelle; membrane-enclosed lumen; organelle; organelle envelope lumen; mitochondrial intermembrane space; intracellular; cell part; envelope; membrane-bounded organelle; cytoplasm…	cation binding; metal ion binding; metallochaperone activity; copper ion binding; transition metal ion binding; copper chaperone activity; binding; ion binding;	K02260	COX17; cytochrome c oxidase assembly protein subunit 17	hsa00190 Oxidative phosphorylation - Homo sapiens (human) ; hsa01100 Metabolic pathways - Homo sapiens (human) ;	IPR009069;	Cysteine alpha-hairpin motif superfamily;
P07355	157	Annexin A2;Putative annexin A2-like protein	138.91	_TDLEK(ac)DIISDTSGDFR_	-0.14386	1.159	.....YK......	cyto	regulation of vesicle-mediated transport; response to acid; regulation of biological quality; collagen fibril organization; blood vessel development; negative regulation of multicellular organismal process; single-organism process; regulation of vesicle fusion; establishment of localization; positive regulation of cellular component organization; fibrinolysis; angiogenesis; regulation of localiza…	membrane; compact myelin; extracellular region part; cytoplasmic vesicle; extrinsic to membrane; cell periphery; membrane-bounded vesicle; cytoplasmic membrane-bounded vesicle; vesicle; cytoplasm; macromolecular complex; intracellular part; cell; extracellular matrix part; pigment granule; early endosome; basement membrane; extracellular vesicular exosome; myelin sheath adaxonal region; myelin sh…	phosphatidylinositol phosphate binding; calcium-dependent phospholipid binding; lipase inhibitor activity; enzyme regulator activity; phosphatidylinositol-4,5-bisphosphate binding; binding; phosphatidylinositol binding; phospholipid binding; ion binding; phospholipase inhibitor activity; lipid binding; metal ion binding; cation binding; anion binding; calcium ion binding; enzyme inhibitor activit…	K17092
P62701	22	40S ribosomal protein S4, X isoform;40S ribosomal protein S4, Y isoform 2;40S ribosomal protein S4, Y isoform 1	138.89	_HWMLDK(ac)LTGVFAPR_	-0.61284	0.909	......K.F....	cyto	establishment of protein localization to organelle; positive regulation of cellular protein metabolic process; posttranscriptional regulation of gene expression; positive regulation of biosynthetic process; single-organism process; biosynthetic process; multi-organism cellular process; cellular metabolic process; protein transport; protein complex disassembly; establishment of localization; prote…	intracellular organelle; ribosome; intracellular non-membrane-bounded organelle; small ribosomal subunit; cytoplasm; intracellular organelle part; macromolecular complex; intracellular part; cell; cytosol; organelle part; non-membrane-bounded organelle; organelle; intracellular; ribosomal subunit; cell part; cytosolic part; ribonucleoprotein complex; cytosolic small ribosomal subunit; cytoplasmic…	organic cyclic compound binding; heterocyclic compound binding; RNA binding; binding; nucleic acid binding; structural molecule activity; structural constituent of ribosome; rRNA binding;	K02987	RP-S4e; small subunit ribosomal protein S4e	hsa03010 Ribosome - Homo sapiens (human) ;	IPR013845; IPR002942; IPR005824; IPR013843;	KOW; Ribosomal protein S4e, central region; Ribosomal protein S4e, N-terminal; RNA-binding S4 domain;	Ribosome, cytoplasmic; 40S ribosomal subunit, cytoplasmic;
O00151	309	PDZ and LIM domain protein 1	138.73	_GHFFVEDQIYCEK(ac)HAR_	0.0075904	1.137	......KH.....	cyto	regulation of cellular process; regulation of gene expression; regulation of transcription, DNA-dependent; response to stress; regulation of cellular biosynthetic process; regulation of primary metabolic process; response to abiotic stimulus; regulation of macromolecule metabolic process; regulation of nucleobase-containing compound metabolic process; regulation of macromolecule biosynthetic proc…	cytoskeleton; organelle; intracellular organelle; intracellular non-membrane-bounded organelle; cell part; intracellular; cytoplasm; macromolecular complex; intracellular part; protein complex; transcription factor complex; cell; non-membrane-bounded organelle;	transition metal ion binding; binding; ion binding; transcription factor binding transcription factor activity; metal ion binding; cation binding; transcription coactivator activity; zinc ion binding; transcription cofactor activity; protein binding transcription factor activity;				IPR001781; IPR006643; IPR001478;	PDZ domain; ZASP; Zinc finger, LIM-type;
P35579	299	Myosin-9	138.63	_TDLLLEPYNK(ac)YR_	-0.32031	1.123	......K....R.	cyto_nucl	single organism signaling; regulation of biological quality; tissue migration; leukocyte activation; cell surface receptor signaling pathway; chordate embryonic development; cellular component morphogenesis; protein transport; syncytium formation; T cell activation; biological adhesion; response to external stimulus; metabolic process; endothelial cell migration; angiogenesis; actin cytoskeleton …	membrane; extracellular region part; cell cortex; membrane-bounded vesicle; cell junction; cell periphery; vesicle; cytoplasm; cortical cytoskeleton; macromolecular complex; intracellular part; cell-cell adherens junction; cell-cell junction; cell; actin filament bundle; organelle part; cell division site part; non-membrane-bounded organelle; extracellular vesicular exosome; cytoskeleton; microtu…	actin filament binding; motor activity; nucleoside phosphate binding; protein dimerization activity; hydrolase activity, acting on acid anhydrides; protein binding; hydrolase activity; ATPase activity; heterocyclic compound binding; organic cyclic compound binding; identical protein binding; cytoskeletal protein binding; pyrophosphatase activity; ribonucleotide binding; catalytic activity; bindin…	K10352	MYH; myosin heavy chain	hsa05132 Salmonella infection - Homo sapiens (human) ; hsa04810 Regulation of actin cytoskeleton - Homo sapiens (human) ; hsa04530 Tight junction - Homo sapiens (human) ; hsa04270 Vascular smooth muscle contraction - Homo sapiens (human) ;	IPR002928; IPR016137; IPR004009; IPR001609; IPR027417; IPR027401;	Myosin-like IQ motif-containing domain; Myosin tail; Myosin head, motor domain; Regulator of G protein signalling superfamily; Myosin, N-terminal, SH3-like; P-loop containing nucleoside triphosphate hydrolase;	WIP-WASp-actin-myosin-IIa complex; Emerin complex 1;
P62805	32	Histone H4	138.45	_DNIQGITK(ac)PAIR_	0.18779	1.177		nucl	single organism signaling; cellular component biogenesis; negative regulation of developmental process; regulation of biological quality; regulation of myeloid cell differentiation; single-organism process; negative regulation of megakaryocyte differentiation; cellular metabolic process; inositol lipid-mediated signaling; signal transduction; metabolic process; cell communication; DNA replication…	intracellular organelle; intracellular non-membrane-bounded organelle; intracellular organelle part; macromolecular complex; nuclear lumen; intracellular part; nucleolus; cell; extracellular region; actin cytoskeleton; organelle part; DNA bending complex; chromosomal part; nucleosome; non-membrane-bounded organelle; membrane-enclosed lumen; cytoskeleton; organelle; intracellular membrane-bounded …	organic cyclic compound binding; heterocyclic compound binding; DNA binding; binding; nucleic acid binding;	K11254	H4; histone H4	hsa05203 Viral carcinogenesis - Homo sapiens (human) ; hsa05034 Alcoholism - Homo sapiens (human) ; hsa05322 Systemic lupus erythematosus - Homo sapiens (human) ;	IPR009072; IPR007125;	Histone core; Histone-fold;	H2AX complex, isolated from cells without IR exposure; Histone H3.1 complex; MASH1 promoter-coactivator complex; Histone H3.3 complex; H2AX complex II;
P38646	567	Stress-70 protein, mitochondrial	138.45	_NAEK(ac)YAEEDRR_	-0.10008	1.001	....V.K......	mito	regulation of cellular process; cellular component organization; intracellular transport; regulation of cell death; establishment of protein localization to organelle; negative regulation of programmed cell death; mitochondrial transport; regulation of programmed cell death; cellular protein metabolic process; single-organism process; nuclear export; nuclear transport; negative regulation of biol…	intracellular organelle; mitochondrial matrix; mitochondrial nucleoid; mitochondrial part; intracellular non-membrane-bounded organelle; cytoplasm; intracellular organelle part; nuclear lumen; intracellular part; nucleolus; cell; organelle part; mitochondrion; non-membrane-bounded organelle; organelle; intracellular membrane-bounded organelle; membrane-enclosed lumen; nucleus; intracellular organ…	ATP binding; nucleoside phosphate binding; nucleoside binding; ion binding; protein binding; nucleotide binding; organic cyclic compound binding; heterocyclic compound binding; ribonucleoside binding; ribonucleotide binding; binding; purine ribonucleoside binding; anion binding; purine ribonucleotide binding; unfolded protein binding; adenyl ribonucleotide binding; purine nucleoside binding; aden…	K04043	dnaK; molecular chaperone DnaK	hsa03018 RNA degradation - Homo sapiens (human) ; hsa05152 Tuberculosis - Homo sapiens (human) ;			Frataxin complex;
P36551	371	Coproporphyrinogen-III oxidase, mitochondrial	138.42	_K(ac)HCDDSFTPQEK_	-0.25691	1.463	....V.KH.....	mito	cofactor biosynthetic process; pigment biosynthetic process; cellular aromatic compound metabolic process; heme biosynthetic process; protoporphyrinogen IX metabolic process; biosynthetic process; response to arsenic-containing substance; response to stimulus; organonitrogen compound biosynthetic process; heme metabolic process; cellular metabolic process; organic substance metabolic process; por…	membrane; intracellular organelle; mitochondrial part; organelle membrane; organelle envelope; intracellular organelle part; cytoplasm; intracellular part; cell; organelle part; mitochondrion; membrane-enclosed lumen; mitochondrial envelope; intracellular membrane-bounded organelle; organelle; organelle envelope lumen; mitochondrial intermembrane space; cell part; intracellular; envelope; organel…	oxidoreductase activity, acting on the CH-CH group of donors; oxidoreductase activity, acting on the CH-CH group of donors, oxygen as acceptor; identical protein binding; catalytic activity; protein homodimerization activity; binding; protein dimerization activity; protein binding; coproporphyrinogen oxidase activity; oxidoreductase activity;	K00228	CPOX; coproporphyrinogen III oxidase [EC:1.3.3.3]	hsa01100 Metabolic pathways - Homo sapiens (human) ; hsa00860 Porphyrin and chlorophyll metabolism - Homo sapiens (human) ;
Q5JRX3	125	Presequence protease, mitochondrial	138.4	_DPFFK(ac)MLNR_	-0.30378	1.046	......KH.....	mito	proteolysis; metabolic process; macromolecule metabolic process; protein metabolic process; primary metabolic process; organic substance metabolic process;	mitochondrial matrix; intracellular organelle; mitochondrial part; cytoplasm; intracellular organelle part; intracellular part; cell; mitochondrion; organelle part; membrane-enclosed lumen; organelle; intracellular membrane-bounded organelle; nucleus; intracellular organelle lumen; cell part; intracellular; membrane-bounded organelle; cytoplasmic part; organelle lumen;	endopeptidase activity; metalloendopeptidase activity; peptidase activity; transition metal ion binding; enzyme regulator activity; catalytic activity; binding; ion binding; cation binding; metal ion binding; peptidase activity, acting on L-amino acid peptides; metallopeptidase activity; hydrolase activity; zinc ion binding; enzyme activator activity;	K06972			IPR007863; IPR013578; IPR011765; IPR011249; IPR011237;	Peptidase M16, N-terminal; Peptidase M16 domain; Peptidase M16C associated; Metalloenzyme, LuxS/M16 peptidase-like; Peptidase M16, C-terminal domain;
P09429	30	High mobility group protein B1	138.05	_K(ac)HPDASVNFSEFSK_	-0.89718	1.177		nucl	regulation of transcription initiation from RNA polymerase II promoter; regulation of vesicle-mediated transport; regulation of cell death; regulation of glycogen catabolic process; leukocyte activation; DNA ligation; negative regulation of apoptotic cell clearance; respiratory tube development; positive regulation of biosynthetic process; cellular metabolic process; regulation of RNA polymerase …	intracellular organelle; cell projection; extracellular space; extracellular region part; intracellular non-membrane-bounded organelle; intracellular organelle part; cytoplasm; nuclear lumen; intracellular part; cell; extracellular region; organelle part; non-membrane-bounded organelle; membrane-enclosed lumen; intracellular membrane-bounded organelle; organelle; condensed chromosome; nucleus; nu…	DNA binding; protein kinase activator activity; receptor binding; double-stranded DNA binding; single-stranded DNA binding; protein binding; protein kinase regulator activity; kinase regulator activity; sequence-specific DNA binding transcription factor activity; calcium-dependent protein kinase regulator activity; chemoattractant activity; heterocyclic compound binding; organic cyclic compound b…	K10802	HMGB1; high mobility group protein B1	hsa03410 Base excision repair - Homo sapiens (human) ;	IPR009071;	High mobility group box domain;	HMGB1-HMGB2-HSC70-ERP60-GAPDH complex; Casein kinase II-HMG1 complex;
P36873	141	Serine/threonine-protein phosphatase PP1-gamma catalytic subunit;Serine/threonine-protein phosphatase PP1-alpha catalytic subunit;Serine/threonine-protein phosphatase PP1-beta catalytic subunit	137.98	_IYGFYDECK(ac)R_	0.11351	1.576	......KY.....	cyto	single organism signaling; glycerolipid metabolic process; negative regulation of signal transduction; cell surface receptor signaling pathway; regulation of signaling; cellular response to transforming growth factor beta stimulus; single-organism process; cellular lipid metabolic process; cellular response to growth factor stimulus; cellular metabolic process; phosphate-containing compound metab…	membrane; outer membrane; organelle membrane; cytoplasm; protein serine/threonine phosphatase complex; macromolecular complex; intracellular part; PTW/PP1 phosphatase complex; nuclear body; cell; condensed chromosome kinetochore; organelle part; cell division site part; non-membrane-bounded organelle; chromosomal part; membrane-enclosed lumen; mitochondrial envelope; condensed chromosome; nucleop…	catalytic activity; phosphoric ester hydrolase activity; protein serine/threonine phosphatase activity; phosphatase activity; binding; hydrolase activity, acting on ester bonds; ion binding; cation binding; metal ion binding; hydrolase activity; phosphoprotein phosphatase activity;	K06269	PPP1C; serine/threonine-protein phosphatase PP1 catalytic subunit [EC:3.1.3.16]	hsa04910 Insulin signaling pathway - Homo sapiens (human) ; hsa04810 Regulation of actin cytoskeleton - Homo sapiens (human) ; hsa04114 Oocyte meiosis - Homo sapiens (human) ; hsa03015 mRNA surveillance pathway - Homo sapiens (human) ; hsa05031 Amphetamine addiction - Homo sapiens (human) ; hsa04270 Vascular smooth muscle contraction - Homo sapiens (human) ; hsa04390 Hippo signaling pathway - Hom…	IPR004843; IPR006186;	Serine/threonine-specific protein phosphatase/bis(5-nucleosyl)-tetraphosphatase; Phosphoesterase domain;	KCNQ1 macromolecular complex;
Q14980	73	Nuclear mitotic apparatus protein 1	137.93	_K(ac)HPSSPECLVSAQK_	0.57856	1.603	......KH.....	mito	establishment of mitotic spindle orientation; organelle localization; nucleus organization; single-multicellular organism process; cellular component organization; mitotic anaphase; respiratory tube development; cellular developmental process; spindle localization; single-organism process; establishment of localization; cell differentiation; lung epithelium development; establishment of localizat…	microtubule; cytoplasm; macromolecular complex; intracellular part; cell; organelle part; non-membrane-bounded organelle; cytoskeleton; membrane-enclosed lumen; nucleoplasm; intracellular organelle lumen; microtubule cytoskeleton; cell part; intracellular; chromosome; membrane-bounded organelle; apical part of cell; organelle lumen; intracellular organelle; spindle pole; intracellular non-membran…	structural molecule activity;	K16808					NuMA-LGN-G-alpha-i-1 complex;
Q15084	245	Protein disulfide-isomerase A6	137.93	_IFQK(ac)GESPVDYDGGR_	0.20847	1.29	.....DKH.....	extr	single organism signaling; regulation of biological quality; positive regulation of cellular protein metabolic process; single-organism process; endoplasmic reticulum unfolded protein response; metabolic process; signal transduction; response to topologically incorrect protein; cell communication; positive regulation of metabolic process; positive regulation of molecular function; positive regula…	membrane; nuclear outer membrane-endoplasmic reticulum membrane network; endoplasmic reticulum; cytoplasmic vesicle; organelle membrane; cell periphery; membrane-bounded vesicle; cytoplasmic membrane-bounded vesicle; vesicle; cytoplasm; intracellular part; cell; organelle part; pigment granule; membrane-enclosed lumen; intracellular organelle lumen; membrane part; cell part; intracellular; membra…	protein disulfide oxidoreductase activity; disulfide oxidoreductase activity; electron carrier activity; intramolecular oxidoreductase activity, transposing S-S bonds; isomerase activity; catalytic activity; oxidoreductase activity, acting on a sulfur group of donors; intramolecular oxidoreductase activity; intramolecular oxidoreductase activity, interconverting keto- and enol-groups; protein dis…	K09584	PDIA6; protein disulfide-isomerase A6 [EC:5.3.4.1]	hsa04141 Protein processing in endoplasmic reticulum - Homo sapiens (human) ;	IPR005788; IPR012336; IPR013766;	Thioredoxin domain; Thioredoxin-like fold; Disulphide isomerase;
Q93077	96	Histone H2A type 1-C;Histone H2A type 3;Histone H2A type 1-B/E	137.89	_NDEELNK(ac)LLGR_	0.56693	1.075	....L.KL.....	nucl	cellular component biogenesis; cellular component organization; nucleosome organization; cellular aromatic compound metabolic process; DNA metabolic process; single-organism process; cellular metabolic process; organic substance metabolic process; metabolic process; DNA packaging; heterocycle metabolic process; nucleosome assembly; nucleobase-containing compound metabolic process; cellular compon…	intracellular organelle; intracellular non-membrane-bounded organelle; intracellular organelle part; macromolecular complex; intracellular part; cell; organelle part; DNA bending complex; chromosomal part; nucleosome; non-membrane-bounded organelle; intracellular membrane-bounded organelle; organelle; nucleus; chromatin; cell part; intracellular; chromosome; membrane-bounded organelle; protein co…	organic cyclic compound binding; heterocyclic compound binding; DNA binding; binding; nucleic acid binding;	K11251	H2A; histone H2A	hsa05034 Alcoholism - Homo sapiens (human) ; hsa05322 Systemic lupus erythematosus - Homo sapiens (human) ;	IPR002119; IPR009072; IPR007125;	Histone H2A; Histone core; Histone-fold;
Q16181	208	Septin-7	137.84	_ADTLTPEECQQFK(ac)K_	-1.0849	0.879	.....FK......	cyto	regulation of cellular process; cellular component biogenesis; cellular component organization; regulation of biological quality; mitosis; organelle fission; cellular developmental process; cellular component morphogenesis; cilium morphogenesis; single-organism process; regulation of multicellular organismal process; protein oligomerization; anatomical structure morphogenesis; cytokinesis; cellul…	membrane; cytoplasm; cell projection cytoplasm; macromolecular complex; cilium axoneme; cell; cell division site part; organelle part; non-membrane-bounded organelle; condensed chromosome; intracellular; neuron projection; membrane-bounded organelle; neuron projection terminus; actomyosin; neuron part; kinetochore; organelle lumen; cilium; cell projection; cytoskeletal part; condensed chromosome,…	nucleoside phosphate binding; nucleoside binding; ion binding; nucleotide binding; organic cyclic compound binding; heterocyclic compound binding; ribonucleoside binding; ribonucleotide binding; binding; purine ribonucleoside binding; anion binding; purine ribonucleotide binding; purine nucleoside binding; guanyl ribonucleotide binding; guanyl nucleotide binding; structural molecule activity; GTP…	K16944			IPR027417;	P-loop containing nucleoside triphosphate hydrolase;	Septin complex;
P00505	150	Aspartate aminotransferase, mitochondrial	137.83	_FFK(ac)FSR_	0.19829	1.197		mito	glutamate catabolic process to aspartate; alpha-amino acid catabolic process; hexose biosynthetic process; organic acid biosynthetic process; 4-hydroxyproline catabolic process; single-organism process; biosynthetic process; cellular metabolic process; establishment of localization; glucose metabolic process; metabolic process; gluconeogenesis; cellular amino acid metabolic process; monocarboxyli…	mitochondrial matrix; membrane; intracellular organelle; mitochondrial part; organelle membrane; cell periphery; organelle envelope; intracellular organelle part; cytoplasm; intracellular part; cell; organelle part; mitochondrion; plasma membrane; membrane-enclosed lumen; mitochondrial envelope; intracellular membrane-bounded organelle; organelle; intracellular organelle lumen; cell part; intrace…	transferase activity, transferring nitrogenous groups; L-aspartate:2-oxoglutarate aminotransferase activity; kynurenine-oxoglutarate transaminase activity; catalytic activity; binding; ion binding; anion binding; L-phenylalanine:2-oxoglutarate aminotransferase activity; kynurenine aminotransferase activity; L-phenylalanine aminotransferase activity; transaminase activity; cofactor binding; transf…	K14455	GOT2; aspartate aminotransferase, mitochondrial [EC:2.6.1.1]	hsa00250 Alanine, aspartate and glutamate metabolism - Homo sapiens (human) ; hsa00270 Cysteine and methionine metabolism - Homo sapiens (human) ; hsa00330 Arginine and proline metabolism - Homo sapiens (human) ; hsa01200 Carbon metabolism - Homo sapiens (human) ; hsa01230 Biosynthesis of amino acids - Homo sapiens (human) ; hsa01210 2-Oxocarboxylic acid metabolism - Homo sapiens (human) ; hsa003…	IPR015424; IPR004839; IPR015421;	Aminotransferase, class I/classII; Pyridoxal phosphate-dependent transferase; Pyridoxal phosphate-dependent transferase, major region, subdomain 1;
P51659	415	Peroxisomal multifunctional enzyme type 2;(3R)-hydroxyacyl-CoA dehydrogenase;Enoyl-CoA hydratase 2	137.79	_VLHGEQYLELYK(ac)PLPR_	0.39483	1.65	.K....K.F....	cyto	regulation of biological quality; organic acid biosynthetic process; fatty-acyl-CoA metabolic process; biosynthetic process; cellular lipid metabolic process; cellular metabolic process; lipid biosynthetic process; androgen metabolic process; metabolic process; lipid modification; monocarboxylic acid metabolic process; estrogen metabolic process; bile acid metabolic process; lipid metabolic proce…	membrane; microbody membrane; intracellular organelle; peroxisomal part; organelle membrane; peroxisome; cytoplasm; intracellular organelle part; microbody part; intracellular part; cell; organelle part; peroxisomal membrane; membrane-enclosed lumen; organelle; intracellular membrane-bounded organelle; intracellular organelle lumen; microbody lumen; intracellular; peroxisomal matrix; cell part; m…	sterol binding; nucleoside phosphate binding; steroid dehydrogenase activity, acting on the CH-OH group of donors, NAD or NADP as acceptor; protein dimerization activity; lyase activity; protein binding; hydro-lyase activity; nucleotide binding; steroid binding; carbon-oxygen lyase activity; oxidoreductase activity; organic cyclic compound binding; oxidoreductase activity, acting on CH-OH group o…	K12405	HSD17B4; 3-hydroxyacyl-CoA dehydrogenase / 3a,7a,12a-trihydroxy-5b-cholest-24-enoyl-CoA hydratase [EC:1.1.1.35 4.2.1.107]	hsa01100 Metabolic pathways - Homo sapiens (human) ; hsa04146 Peroxisome - Homo sapiens (human) ; hsa00120 Primary bile acid biosynthesis - Homo sapiens (human) ;	IPR003033; IPR016040; IPR002539;	SCP2 sterol-binding domain; NAD(P)-binding domain; MaoC-like domain;
Q9UBR2	166	Cathepsin Z	137.73	_DQECDK(ac)FNQCGTCNEFK_	0.46324	1.385	......KF.....	extr	single-multicellular organism process; morphogenesis of an epithelium; lung morphogenesis; respiratory tube development; single-organism process; organic substance metabolic process; branching morphogenesis of an epithelial tube; anatomical structure morphogenesis; metabolic process; tissue morphogenesis; respiratory system development; proteolysis; macromolecule metabolic process; protein metabo…	organelle; intracellular membrane-bounded organelle; intracellular organelle; extracellular space; extracellular region part; endoplasmic reticulum; cell part; intracellular; lysosome; cytoplasm; vacuole; intracellular part; membrane-bounded organelle; cell; extracellular region; cytoplasmic part; lytic vacuole;	peptidase activity, acting on L-amino acid peptides; cysteine-type peptidase activity; hydrolase activity; peptidase activity; catalytic activity;	K08568	CTSZ; cathepsin X [EC:3.4.18.1]	hsa04142 Lysosome - Homo sapiens (human) ;	IPR000668;	Peptidase C1A, papain C-terminal;
P29401	16	Transketolase	136.96	_LQALK(ac)DTANR_	0.38185	1.225	.....YK......	cyto	monosaccharide catabolic process; NADP metabolic process; pyridine nucleotide metabolic process; nucleotide metabolic process; biosynthetic process; pyridine-containing compound metabolic process; cellular metabolic process; phosphate-containing compound metabolic process; glucose metabolic process; metabolic process; generation of precursor metabolites and energy; carbohydrate derivative biosynt…	organelle; intracellular membrane-bounded organelle; intracellular organelle; nucleus; cell part; intracellular; peroxisome; microbody; cytoplasm; intracellular part; membrane-bounded organelle; cytosol; cell; cytoplasmic part;	identical protein binding; catalytic activity; protein homodimerization activity; binding; transferase activity, transferring aldehyde or ketonic groups; protein dimerization activity; ion binding; cation binding; metal ion binding; protein binding; transferase activity; cofactor binding; transketolase activity;	K00615	E2.2.1.1; transketolase [EC:2.2.1.1]	hsa00030 Pentose phosphate pathway - Homo sapiens (human) ; hsa01100 Metabolic pathways - Homo sapiens (human) ; hsa01200 Carbon metabolism - Homo sapiens (human) ; hsa01230 Biosynthesis of amino acids - Homo sapiens (human) ;	IPR005474; IPR005476; IPR009014; IPR005475;	Transketolase, C-terminal; Transketolase-like, pyrimidine-binding domain; Transketolase, C-terminal/Pyruvate-ferredoxin oxidoreductase, domain II; Transketolase, N-terminal;
P08670	294	Vimentin	136.7	_SK(ac)FADLSEAANR_	-0.45574	2.341		nucl	actin filament-based movement; regulation of biological quality; actin-mediated cell contraction; muscle system process; intermediate filament organization; negative regulation of cellular component organization; cellular developmental process; lens fiber cell differentiation; single-organism process; neurogenesis; multi-organism cellular process; modification of morphology or physiology of other…	extracellular region part; membrane-bounded vesicle; vesicle; cytoplasm; macromolecular complex; intracellular part; cell; organelle part; non-membrane-bounded organelle; cytoskeleton; extracellular vesicular exosome; cell part; intracellular; microbody; extracellular membrane-bounded organelle; membrane-bounded organelle; cell leading edge; intracellular organelle; cell projection; intracellular…	structural constituent of eye lens; structural constituent of cytoskeleton; structural molecule activity;	K07606	VIM; vimentin	hsa05169 Epstein-Barr virus infection - Homo sapiens (human) ; hsa05206 MicroRNAs in cancer - Homo sapiens (human) ;	IPR006821;	Intermediate filament head, DNA-binding domain;
P06748	273	Nucleophosmin	136.57	_FINYVK(ac)NCFR_	0.42038	2.085	.....FK......	nucl	single organism signaling; cellular component biogenesis; regulation of biological quality; ribonucleoprotein complex biogenesis; regulation of cell death; ribonucleoprotein complex assembly; nuclear transport; regulation of cell cycle process; cellular metabolic process; protein transport; negative regulation of cell proliferation; metabolic process; nucleosome assembly; DNA replication-independ…	cytoplasm; macromolecular complex; intracellular part; cell; organelle part; non-membrane-bounded organelle; cytoskeleton; membrane-enclosed lumen; microtubule organizing center; nucleoplasm; intracellular organelle lumen; microtubule cytoskeleton; intracellular; cell part; membrane-bounded organelle; spindle pole centrosome; organelle lumen; intracellular organelle; spindle pole; intracellular n…	histone binding; RNA binding; protein heterodimerization activity; protein dimerization activity; protein binding; transcription cofactor activity; ribosomal large subunit binding; heterocyclic compound binding; organic cyclic compound binding; identical protein binding; ribosomal small subunit binding; binding; protein homodimerization activity; nucleic acid binding; transcription factor binding…	K11276			IPR024057;	Nucleoplasmin core domain;	H2AX complex, isolated from cells without IR exposure; CTCF-nucleophosmin-PARP-HIS-KPNA-LMNA-TOP complex; ARF-Mule complex; CTCF-nucleophosmin complex; Nop56p-associated pre-rRNA complex; TLE1 corepressor complex; H2AX complex I; H2AX complex II;
P08670	373	Vimentin	136.33	_LQDEIQNMK(ac)EEMAR_	-0.82153			nucl	actin filament-based movement; regulation of biological quality; actin-mediated cell contraction; muscle system process; intermediate filament organization; negative regulation of cellular component organization; cellular developmental process; lens fiber cell differentiation; single-organism process; neurogenesis; multi-organism cellular process; modification of morphology or physiology of other…	extracellular region part; membrane-bounded vesicle; vesicle; cytoplasm; macromolecular complex; intracellular part; cell; organelle part; non-membrane-bounded organelle; cytoskeleton; extracellular vesicular exosome; cell part; intracellular; microbody; extracellular membrane-bounded organelle; membrane-bounded organelle; cell leading edge; intracellular organelle; cell projection; intracellular…	structural constituent of eye lens; structural constituent of cytoskeleton; structural molecule activity;	K07606	VIM; vimentin	hsa05169 Epstein-Barr virus infection - Homo sapiens (human) ; hsa05206 MicroRNAs in cancer - Homo sapiens (human) ;	IPR006821;	Intermediate filament head, DNA-binding domain;
P49748	382	Very long-chain specific acyl-CoA dehydrogenase, mitochondrial	136.24	_IHNFGLIQEK(ac)LAR_	0.72314	3.261	......K..R...	mito	single organism signaling; regulation of biological quality; positive regulation of cellular protein metabolic process; single-organism process; cellular lipid metabolic process; regulation of lipid metabolic process; cellular metabolic process; multicellular organismal homeostasis; endoplasmic reticulum unfolded protein response; metabolic process; signal transduction; response to topologically …	mitochondrial matrix; membrane; intracellular organelle; mitochondrial nucleoid; mitochondrial part; intracellular non-membrane-bounded organelle; organelle membrane; organelle envelope; intracellular organelle part; cytoplasm; intracellular part; cell; organelle part; mitochondrion; non-membrane-bounded organelle; membrane-enclosed lumen; mitochondrial envelope; intracellular membrane-bounded or…	nucleoside phosphate binding; flavin adenine dinucleotide binding; ion binding; nucleotide binding; cofactor binding; oxidoreductase activity; oxidoreductase activity, acting on the CH-CH group of donors; heterocyclic compound binding; organic cyclic compound binding; catalytic activity; binding; long-chain-acyl-CoA dehydrogenase activity; anion binding; acyl-CoA dehydrogenase activity; coenzyme …	K09479	ACADVL; very long chain acyl-CoA dehydrogenase [EC:1.3.8.9]	hsa01212 Fatty acid metabolism - Homo sapiens (human) ; hsa01100 Metabolic pathways - Homo sapiens (human) ; hsa00071 Fatty acid degradation - Homo sapiens (human) ;	IPR013786; IPR009100; IPR006091; IPR009075;	Acyl-CoA dehydrogenase/oxidase, N-terminal and middle domain; Acyl-CoA dehydrogenase/oxidase C-terminal; Acyl-CoA oxidase/dehydrogenase, central domain; Acyl-CoA dehydrogenase/oxidase, N-terminal;
P42704	107	Leucine-rich PPR motif-containing protein, mitochondrial	135.99	_LLQK(ac)VFNDTCR_	-0.30076	1.145	....L.K......	mito	RNA transport; single-organism process; biosynthetic process; cellular metabolic process; establishment of localization; regulation of RNA biosynthetic process; metabolic process; microtubule-based transport; mitochondrion transport along microtubule; establishment of localization in cell; nucleic acid transport; nucleobase-containing compound transport; macromolecule metabolic process; macromole…	membrane; outer membrane; nuclear outer membrane-endoplasmic reticulum membrane network; microtubule; organelle membrane; cytoplasm; macromolecular complex; intracellular part; cell; organelle part; nuclear outer membrane; non-membrane-bounded organelle; cytoskeleton; condensed chromosome; membrane-enclosed lumen; nucleoplasm; nuclear membrane; intracellular organelle lumen; microtubule cytoskele…	organic cyclic compound binding; heterocyclic compound binding; DNA binding; RNA binding; cytoskeletal protein binding; microtubule binding; binding; nucleic acid binding; tubulin binding; structure-specific DNA binding; single-stranded DNA binding; protein binding; beta-tubulin binding;	K17964			IPR011990;	Tetratricopeptide-like helical;	TNF-alpha/NF-kappa B signaling complex 5;
Q00839	565	Heterogeneous nuclear ribonucleoprotein U	135.02	_APQCLGK(ac)FIEIAAR_	-0.63846	1.308		nucl	regulation of biological quality; cellular aromatic compound metabolic process; regulation of macromolecule metabolic process; posttranscriptional regulation of gene expression; RNA stabilization; cellular metabolic process; organic substance metabolic process; regulation of RNA stability; metabolic process; mRNA splicing, via spliceosome; RNA splicing, via transesterification reactions with bulg…	intracellular organelle; CRD-mediated mRNA stability complex; cytoplasm; intracellular organelle part; nuclear lumen; macromolecular complex; intracellular part; spliceosomal complex; cell; organelle part; membrane-enclosed lumen; organelle; intracellular membrane-bounded organelle; nucleoplasm; nucleus; intracellular organelle lumen; cell part; intracellular; catalytic step 2 spliceosome; cell s…	RNA binding; DNA binding; ATP binding; nucleoside phosphate binding; nucleoside binding; ion binding; nucleotide binding; organic cyclic compound binding; heterocyclic compound binding; ribonucleoside binding; ribonucleotide binding; binding; nucleic acid binding; purine ribonucleoside binding; anion binding; purine ribonucleotide binding; adenyl ribonucleotide binding; purine nucleoside binding;…	K12888	HNRNPU; heterogeneous nuclear ribonucleoprotein U	hsa03040 Spliceosome - Homo sapiens (human) ;	IPR003034; IPR018355; IPR027417; IPR001870; IPR008985; IPR003877;	SAP domain; B30.2/SPRY domain; Concanavalin A-like lectin/glucanases superfamily; SPla/RYanodine receptor subgroup; SPla/RYanodine receptor SPRY; P-loop containing nucleoside triphosphate hydrolase;	GR-hnRNP U complex; Large Drosha complex; Nop56p-associated pre-rRNA complex; Emerin complex 52; Emerin complex 24; SNW1 complex; C complex spliceosome; Actin-ribonucleoprotein complex; DGCR8 multiprotein complex;
P51665	279	26S proteasome non-ATPase regulatory subunit 7	134.37	_SVVALHNLINNK(ac)IANR_	0.37772	1.07	....L.K......	E.R.	single organism signaling; regulation of cell death; positive regulation of cellular protein metabolic process; positive regulation of ubiquitin-protein ligase activity; regulation of cell cycle process; cellular metabolic process; signal transduction involved in mitotic G1 DNA damage checkpoint; signal transduction involved in mitotic DNA integrity checkpoint; positive regulation of ligase activ…	intracellular organelle; proteasome complex; proteasome regulatory particle; intracellular organelle part; cytoplasm; macromolecular complex; nuclear lumen; intracellular part; cytosol; cell; organelle part; organelle; intracellular membrane-bounded organelle; membrane-enclosed lumen; nucleoplasm; nucleus; intracellular organelle lumen; proteasome accessory complex; intracellular; cell part; prot…		K03038	PSMD7; 26S proteasome regulatory subunit N8	hsa05169 Epstein-Barr virus infection - Homo sapiens (human) ; hsa03050 Proteasome - Homo sapiens (human) ;	IPR000555; IPR024969;	Rpn11/EIF3F C-terminal domain; JAB/MPN domain;	PA700-20S-PA28 complex; PA700 complex;
P12236	23	ADP/ATP translocase 3	134.29	_DFLAGGIAAAISK(ac)TAVAPIER_	-0.19269	0.836	....I.K......	cyto	response to host defenses; regulation of biological quality; establishment of protein localization to organelle; response to defenses of other organism involved in symbiotic interaction; regulation of insulin secretion; regulation of signaling; mitochondrial transport; regulation of secretion; single-organism process; multi-organism cellular process; regulation of defense response; modification o…	intracellular organelle; membrane; mitochondrial part; organelle membrane; cytoplasm; intracellular organelle part; organelle envelope; macromolecular complex; intrinsic to membrane; intracellular part; mitochondrial inner membrane presequence translocase complex; mitochondrial membrane part; cell; integral to membrane; organelle part; mitochondrion; organelle; intracellular membrane-bounded orga…	active transmembrane transporter activity; secondary active transmembrane transporter activity; purine nucleotide transmembrane transporter activity; carbohydrate derivative transporter activity; ion transmembrane transporter activity; adenine nucleotide transmembrane transporter activity; anion:anion antiporter activity; substrate-specific transporter activity; ATP:ADP antiporter activity; antip…	K05863	SLC25A4S; solute carrier family 25 (mitochondrial adenine nucleotide translocator), member 4/5/6/31	hsa05164 Influenza A - Homo sapiens (human) ; hsa05012 Parkinson's disease - Homo sapiens (human) ; hsa05016 Huntington's disease - Homo sapiens (human) ; hsa04020 Calcium signaling pathway - Homo sapiens (human) ; hsa05166 HTLV-I infection - Homo sapiens (human) ;	IPR023395;	Mitochondrial carrier domain;
Q147X3	233	N-alpha-acetyltransferase 30	134.14	_LITK(ac)DLSEPYSIYTYR_	1.059	0.631	....I.K......	cyto		intracellular part; cell; cell part; intracellular; cytoplasm;	peptide N-acetyltransferase activity; transferase activity, transferring acyl groups; catalytic activity; peptide alpha-N-acetyltransferase activity; transferase activity; transferase activity, transferring acyl groups other than amino-acyl groups; N-acetyltransferase activity; acetyltransferase activity; N-acyltransferase activity;	K00670			IPR000182; IPR016181;	GNAT domain; Acyl-CoA N-acyltransferase;
P62805	60	Histone H4	134.13	_GVLK(ac)VFLENVIR_	-0.82985	1.036		nucl	single organism signaling; cellular component biogenesis; negative regulation of developmental process; regulation of biological quality; regulation of myeloid cell differentiation; single-organism process; negative regulation of megakaryocyte differentiation; cellular metabolic process; inositol lipid-mediated signaling; signal transduction; metabolic process; cell communication; DNA replication…	intracellular organelle; intracellular non-membrane-bounded organelle; intracellular organelle part; macromolecular complex; nuclear lumen; intracellular part; nucleolus; cell; extracellular region; actin cytoskeleton; organelle part; DNA bending complex; chromosomal part; nucleosome; non-membrane-bounded organelle; membrane-enclosed lumen; cytoskeleton; organelle; intracellular membrane-bounded …	organic cyclic compound binding; heterocyclic compound binding; DNA binding; binding; nucleic acid binding;	K11254	H4; histone H4	hsa05203 Viral carcinogenesis - Homo sapiens (human) ; hsa05034 Alcoholism - Homo sapiens (human) ; hsa05322 Systemic lupus erythematosus - Homo sapiens (human) ;	IPR009072; IPR007125;	Histone core; Histone-fold;	H2AX complex, isolated from cells without IR exposure; Histone H3.1 complex; MASH1 promoter-coactivator complex; Histone H3.3 complex; H2AX complex II;
Q15149	3505	Plectin	133.81	_EK(ac)VSIYEAMR_	0.4061	1.143	....L.K......	cyto_nucl	cellular component biogenesis; cell junction assembly; cell-substrate junction assembly; cellular component organization; death; single-organism cellular process; single-organism process; cellular component disassembly involved in execution phase of apoptosis; cell junction organization; cellular component assembly; cell death; hemidesmosome assembly; apoptotic process; cellular component disasse…	membrane; intracellular organelle; intracellular non-membrane-bounded organelle; cell periphery; cell junction; myofibril; cytoplasm; anchoring junction; intracellular part; sarcoplasm; cytosol; cell; organelle part; plasma membrane; non-membrane-bounded organelle; cytoskeleton; organelle; focal adhesion; intermediate filament cytoskeleton; costamere; intracellular; cell part; adherens junction; …	structural constituent of muscle; structural molecule activity;	K10388			IPR001715; IPR005326;	Calponin homology domain; Plectin/S10, N-terminal;
Q12965	631	Unconventional myosin-Ie	133.6	_IFQK(ac)FLQR_	0.034063	0.936	......KF.....	cyto	post-embryonic organ development; single organism signaling; actin filament-based movement; platelet-derived growth factor receptor signaling pathway; blood vessel development; cell surface receptor signaling pathway; chordate embryonic development; cellular developmental process; single-organism process; establishment of localization; signal transduction; cell communication; blood vessel morphog…	intracellular organelle; intracellular non-membrane-bounded organelle; cytoplasmic vesicle; cytoskeletal part; membrane-bounded vesicle; cell junction; cytoplasmic membrane-bounded vesicle; intracellular organelle part; vesicle; cytoplasm; anchoring junction; macromolecular complex; intracellular part; cell; cell-cell junction; actin cytoskeleton; coated vesicle; organelle part; non-membrane-boun…	actin filament binding; motor activity; nucleoside phosphate binding; hydrolase activity, acting on acid anhydrides; hydrolase activity; protein binding; ATPase activity; organic cyclic compound binding; heterocyclic compound binding; pyrophosphatase activity; cytoskeletal protein binding; catalytic activity; ribonucleotide binding; binding; phosphatidylinositol binding; purine ribonucleoside bin…	K10356			IPR001452; IPR010926; IPR001609; IPR027417;	Src homology-3 domain; Myosin head, motor domain; Myosin tail 2; P-loop containing nucleoside triphosphate hydrolase;	Emerin complex 1;
P49411	311	Elongation factor Tu, mitochondrial	133.48	_TVVTGIEMFHK(ac)SLER_	1.2524	2.048	......K.F....	mito	nucleoside metabolic process; purine nucleoside metabolic process; nucleotide metabolic process; cellular metabolic process; phosphate-containing compound metabolic process; metabolic process; nucleoside phosphate catabolic process; GTP catabolic process; guanosine-containing compound metabolic process; purine nucleotide catabolic process; purine ribonucleoside catabolic process; nucleoside phosp…	intracellular organelle; mitochondrial matrix; mitochondrial nucleoid; mitochondrial part; intracellular non-membrane-bounded organelle; cytoplasm; intracellular organelle part; intracellular part; cell; organelle part; mitochondrion; non-membrane-bounded organelle; membrane-enclosed lumen; intracellular membrane-bounded organelle; organelle; intracellular organelle lumen; intracellular; cell par…	RNA binding; nucleoside phosphate binding; translation elongation factor activity; nucleoside binding; ion binding; hydrolase activity, acting on acid anhydrides; hydrolase activity; nucleotide binding; nucleoside-triphosphatase activity; organic cyclic compound binding; heterocyclic compound binding; translation factor activity, nucleic acid binding; ribonucleoside binding; pyrophosphatase activ…	K02358			IPR004160; IPR004161; IPR009001; IPR027417; IPR000795; IPR009000;	Elongation factor, GTP-binding domain; Translation protein, beta-barrel domain; Translation elongation factor EFTu/EF1A, C-terminal; Translation elongation factor EF1A/initiation factor IF2gamma, C-terminal; P-loop containing nucleoside triphosphate hydrolase; Translation elongation factor EFTu/EF1A, domain 2;	Nop56p-associated pre-rRNA complex;
Q12906	214	Interleukin enhancer-binding factor 3;Zinc finger RNA-binding protein;Spermatid perinuclear RNA-binding protein	132.57	_HAK(ac)WFQAR_	0.22898	1.014	......K.F....	nucl	positive regulation of biosynthetic process; single-organism process; biosynthetic process; cellular metabolic process; negative regulation of RNA metabolic process; regulation of RNA biosynthetic process; metabolic process; positive regulation of metabolic process; positive regulation of nitrogen compound metabolic process; macromolecule metabolic process; negative regulation of macromolecule bi…	intracellular organelle; intracellular non-membrane-bounded organelle; intracellular organelle part; cytoplasm; macromolecular complex; nuclear lumen; intracellular part; nucleolus; cell; organelle part; mitochondrion; non-membrane-bounded organelle; membrane-enclosed lumen; intracellular membrane-bounded organelle; organelle; nucleus; intracellular organelle lumen; intracellular; cell part; ribo…	organic cyclic compound binding; heterocyclic compound binding; RNA binding; DNA binding; double-stranded RNA binding; binding; nucleic acid binding;	K13090			IPR014720; IPR006561;	Double-stranded RNA-binding domain; DZF;	ILF3-XPO5 complex; Large Drosha complex; DNA-PK-Ku-eIF2-NF90-NF45 complex; Nop56p-associated pre-rRNA complex; Emerin complex 52; DGCR8-ILF3 complex; DGCR8 multiprotein complex;
Q04828	179	Aldo-keto reductase family 1 member C3;Aldo-keto reductase family 1 member C4;Aldo-keto reductase family 1 member C1	132.32	_QLEMILNK(ac)PGLK_	-0.35713	0.583	.....YK......	cyto	cellular component biogenesis; organic hydroxy compound transport; regulation of biological quality; digestion; cholesterol transport; intestinal absorption; response to organophosphorus; single-organism process; cellular lipid metabolic process; polyketide metabolic process; cellular metabolic process; establishment of localization; progesterone metabolic process; lipid digestion; metabolic proc…	cell part; intracellular; cytoplasm; intracellular part; cytosol; cell; cytoplasmic part;	alditol:NADP+ 1-oxidoreductase activity; oxidoreductase activity, acting on the CH-CH group of donors, NAD or NADP as acceptor; steroid dehydrogenase activity, acting on the CH-OH group of donors, NAD or NADP as acceptor; oxidoreductase activity, acting on NAD(P)H, quinone or similar compound as acceptor; steroid binding; oxidoreductase activity, acting on CH-OH group of donors; organic cyclic co…	K00212	E1.3.1.20; trans-1,2-dihydrobenzene-1,2-diol dehydrogenase [EC:1.3.1.20]	hsa00140 Steroid hormone biosynthesis - Homo sapiens (human) ; hsa00980 Metabolism of xenobiotics by cytochrome P450 - Homo sapiens (human) ; hsa01100 Metabolic pathways - Homo sapiens (human) ; hsa00120 Primary bile acid biosynthesis - Homo sapiens (human) ; hsa05204 Chemical carcinogenesis - Homo sapiens (human) ;	IPR023210;	NADP-dependent oxidoreductase domain;
P58876	109	Histone H2B type 1-O;Histone H2B type 3-B;Histone H2B type 2-E;Histone H2B type 1-J;Histone H2B type 1-B;Histone H2B type 1-D;Histone H2B type 1-L;Histone H2B type 1-N;Histone H2B type 1-C/E/F/G/I;Histone H2B type F-S;Histone H2B type 1-K;Histone H2B type 2-F;Histone H2B type 1-A;Histone H2B type 1-H;Histone H2B type 1-M	132.14	_LLLPGELAK(ac)HAVSEGTK_	-0.36642	0.854	....V.K......	nucl	cellular component biogenesis; cellular component organization; nucleosome organization; cellular aromatic compound metabolic process; DNA metabolic process; single-organism process; cellular metabolic process; organic substance metabolic process; metabolic process; DNA packaging; heterocycle metabolic process; nucleosome assembly; nucleobase-containing compound metabolic process; cellular compon…	intracellular organelle; intracellular non-membrane-bounded organelle; intracellular organelle part; macromolecular complex; intracellular part; cell; organelle part; DNA bending complex; chromosomal part; nucleosome; non-membrane-bounded organelle; intracellular membrane-bounded organelle; organelle; nucleus; chromatin; cell part; intracellular; chromosome; membrane-bounded organelle; protein co…	organic cyclic compound binding; heterocyclic compound binding; DNA binding; binding; nucleic acid binding;	K11252	H2B; histone H2B	hsa05203 Viral carcinogenesis - Homo sapiens (human) ; hsa05034 Alcoholism - Homo sapiens (human) ; hsa05322 Systemic lupus erythematosus - Homo sapiens (human) ;	IPR009072; IPR007125;	Histone core; Histone-fold;
P62805	80	Histone H4	131.35	_K(ac)TVTAMDVVYALK(ac)R_	0.67452	1.308		nucl	single organism signaling; cellular component biogenesis; negative regulation of developmental process; regulation of biological quality; regulation of myeloid cell differentiation; single-organism process; negative regulation of megakaryocyte differentiation; cellular metabolic process; inositol lipid-mediated signaling; signal transduction; metabolic process; cell communication; DNA replication…	intracellular organelle; intracellular non-membrane-bounded organelle; intracellular organelle part; macromolecular complex; nuclear lumen; intracellular part; nucleolus; cell; extracellular region; actin cytoskeleton; organelle part; DNA bending complex; chromosomal part; nucleosome; non-membrane-bounded organelle; membrane-enclosed lumen; cytoskeleton; organelle; intracellular membrane-bounded …	organic cyclic compound binding; heterocyclic compound binding; DNA binding; binding; nucleic acid binding;	K11254	H4; histone H4	hsa05203 Viral carcinogenesis - Homo sapiens (human) ; hsa05034 Alcoholism - Homo sapiens (human) ; hsa05322 Systemic lupus erythematosus - Homo sapiens (human) ;	IPR009072; IPR007125;	Histone core; Histone-fold;	H2AX complex, isolated from cells without IR exposure; Histone H3.1 complex; MASH1 promoter-coactivator complex; Histone H3.3 complex; H2AX complex II;
O14737	33	Programmed cell death protein 5	131.35	_HGDPGDAAQQEAK(ac)HR_	-1.3447	0.694	......KH.....	cyto	single-organism cellular process; single-organism process; programmed cell death; death; cell death; cellular process; apoptotic process;	organelle; intracellular membrane-bounded organelle; intracellular organelle; nucleus; cell part; intracellular; cytoplasm; intracellular part; membrane-bounded organelle; cell;	organic cyclic compound binding; heterocyclic compound binding; DNA binding; binding; nucleic acid binding;	K06875
P27695	197	DNA-(apurinic or apyrimidinic site) lyase;DNA-(apurinic or apyrimidinic site) lyase, mitochondrial	131.22	_FLK(ac)GLASR_	0.222	1.121	....F.K.L....	nucl	regulation of biological quality; DNA demethylation; posttranscriptional regulation of gene expression; response to organophosphorus; cellular metabolic process; DNA dealkylation; metabolic process; regulation of localization; response to endogenous stimulus; macromolecule metabolic process; response to peptide; response to organic cyclic compound; cellular response to stimulus; heterocycle biosy…	endoplasmic reticulum; cytoplasm; macromolecular complex; intracellular part; nuclear body; cell; organelle part; non-membrane-bounded organelle; membrane-enclosed lumen; cytoskeleton; nucleoplasm; microtubule organizing center; intracellular organelle lumen; microtubule cytoskeleton; nuclear speck; cell part; intracellular; perinuclear region of cytoplasm; membrane-bounded organelle; nucleoplasm…	uracil DNA N-glycosylase activity; chromatin DNA binding; endoribonuclease activity; hydrolase activity; chromatin binding; carbon-oxygen lyase activity; heterocyclic compound binding; organic cyclic compound binding; DNA-(apurinic or apyrimidinic site) lyase activity; catalytic activity; binding; transcription factor binding transcription factor activity; cation binding; structure-specific DNA b…	K10771	APEX1; AP endonuclease 1 [EC:4.2.99.18]	hsa03410 Base excision repair - Homo sapiens (human) ;	IPR005135;	Endonuclease/exonuclease/phosphatase;	RAD9-RAD1-HUS1-APE1 complex; VEGF transcriptional complex;
Q00839	265	Heterogeneous nuclear ribonucleoprotein U	131.06	_GYFEYIEENK(ac)YSR_	-0.5575	1.131		nucl	regulation of biological quality; cellular aromatic compound metabolic process; regulation of macromolecule metabolic process; posttranscriptional regulation of gene expression; RNA stabilization; cellular metabolic process; organic substance metabolic process; regulation of RNA stability; metabolic process; mRNA splicing, via spliceosome; RNA splicing, via transesterification reactions with bulg…	intracellular organelle; CRD-mediated mRNA stability complex; cytoplasm; intracellular organelle part; nuclear lumen; macromolecular complex; intracellular part; spliceosomal complex; cell; organelle part; membrane-enclosed lumen; organelle; intracellular membrane-bounded organelle; nucleoplasm; nucleus; intracellular organelle lumen; cell part; intracellular; catalytic step 2 spliceosome; cell s…	RNA binding; DNA binding; ATP binding; nucleoside phosphate binding; nucleoside binding; ion binding; nucleotide binding; organic cyclic compound binding; heterocyclic compound binding; ribonucleoside binding; ribonucleotide binding; binding; nucleic acid binding; purine ribonucleoside binding; anion binding; purine ribonucleotide binding; adenyl ribonucleotide binding; purine nucleoside binding;…	K12888	HNRNPU; heterogeneous nuclear ribonucleoprotein U	hsa03040 Spliceosome - Homo sapiens (human) ;	IPR003034; IPR018355; IPR027417; IPR001870; IPR008985; IPR003877;	SAP domain; B30.2/SPRY domain; Concanavalin A-like lectin/glucanases superfamily; SPla/RYanodine receptor subgroup; SPla/RYanodine receptor SPRY; P-loop containing nucleoside triphosphate hydrolase;	GR-hnRNP U complex; Large Drosha complex; Nop56p-associated pre-rRNA complex; Emerin complex 52; Emerin complex 24; SNW1 complex; C complex spliceosome; Actin-ribonucleoprotein complex; DGCR8 multiprotein complex;
P06733	343	Alpha-enolase	130.83	_SCNCLLLK(ac)VNQIGSVTESLQACK_	-0.087218	1.498		cyto	monosaccharide catabolic process; glycolysis; hexose biosynthetic process; biosynthetic process; negative regulation of RNA metabolic process; cellular metabolic process; response to biotic stimulus; regulation of cell growth; glucose metabolic process; regulation of RNA biosynthetic process; metabolic process; gluconeogenesis; generation of precursor metabolites and energy; macromolecule metabol…	membrane; extracellular region part; cell periphery; membrane-bounded vesicle; myofibril; vesicle; cytoplasm; macromolecular complex; intracellular part; cell; organelle part; non-membrane-bounded organelle; extracellular vesicular exosome; intracellular; cell part; contractile fiber; cytosolic part; extracellular membrane-bounded organelle; M band; membrane-bounded organelle; intracellular organ…	magnesium ion binding; DNA binding; transcription corepressor activity; phosphopyruvate hydratase activity; ion binding; lyase activity; hydro-lyase activity; transcription cofactor activity; sequence-specific DNA binding transcription factor activity; carbon-oxygen lyase activity; heterocyclic compound binding; organic cyclic compound binding; catalytic activity; binding; nucleic acid binding tr…	K01689	ENO; enolase [EC:4.2.1.11]	hsa03018 RNA degradation - Homo sapiens (human) ; hsa00010 Glycolysis / Gluconeogenesis - Homo sapiens (human) ; hsa04066 HIF-1 signaling pathway - Homo sapiens (human) ; hsa01100 Metabolic pathways - Homo sapiens (human) ; hsa01200 Carbon metabolism - Homo sapiens (human) ; hsa01230 Biosynthesis of amino acids - Homo sapiens (human) ;	IPR020810; IPR020811;	Enolase, C-terminal; Enolase, N-terminal;
P30101	214	Protein disulfide-isomerase A3	130.71	_PSHLTNK(ac)FEDK_	-0.24175	1.467	......KF.....	E.R.	single organism signaling; macromolecule glycosylation; regulation of cell death; regulation of biological quality; establishment of protein localization to organelle; protein import; single-organism process; biosynthetic process; nuclear transport; peptidyl-asparagine modification; cellular metabolic process; protein transport; establishment of localization; protein targeting; maintenance of pro…	endoplasmic reticulum lumen; intracellular organelle; endoplasmic reticulum; cytoplasmic vesicle; membrane-bounded vesicle; melanosome; cytoplasmic membrane-bounded vesicle; vesicle; cytoplasm; intracellular organelle part; intracellular part; cell; organelle part; pigment granule; organelle; intracellular membrane-bounded organelle; membrane-enclosed lumen; intracellular organelle lumen; endopla…	protein disulfide oxidoreductase activity; peptidase activity; phospholipase C activity; hydrolase activity; cysteine-type peptidase activity; protein disulfide isomerase activity; lipase activity; oxidoreductase activity; disulfide oxidoreductase activity; endopeptidase activity; electron carrier activity; intramolecular oxidoreductase activity, transposing S-S bonds; isomerase activity; catalyt…	K08056	PDIA3; protein disulfide isomerase family A, member 3 [EC:5.3.4.1]	hsa04612 Antigen processing and presentation - Homo sapiens (human) ; hsa04141 Protein processing in endoplasmic reticulum - Homo sapiens (human) ;	IPR005788; IPR012336; IPR013766;	Thioredoxin domain; Thioredoxin-like fold; Disulphide isomerase;	HMGB1-HMGB2-HSC70-ERP60-GAPDH complex;
O60675	110	Transcription factor MafK;Transcription factor MafG	130.56	_SK(ac)YEALQTFAR_	-0.046002	0.969	......KY.....	nucl	single-multicellular organism process; blood coagulation; regulation of biological quality; cellular aromatic compound metabolic process; single-organism process; biosynthetic process; response to stimulus; cellular metabolic process; hemostasis; organic substance metabolic process; response to wounding; metabolic process; heterocycle metabolic process; nucleobase-containing compound metabolic pr…	intracellular organelle; intracellular organelle part; nuclear lumen; intracellular part; cell; organelle part; organelle; intracellular membrane-bounded organelle; membrane-enclosed lumen; nucleoplasm; nucleus; intracellular organelle lumen; cell part; intracellular; membrane-bounded organelle; organelle lumen; nuclear part;	organic cyclic compound binding; heterocyclic compound binding; DNA binding; binding; nucleic acid binding transcription factor activity; nucleic acid binding; sequence-specific DNA binding; sequence-specific DNA binding transcription factor activity;	K09037			IPR004827; IPR008917; IPR004826;	Transcription factor, Skn-1-like, DNA-binding domain; Basic-leucine zipper domain; Basic leucine zipper domain, Maf-type;
P26583	30	High mobility group protein B2	130.29	_K(ac)HPDSSVNFAEFSK_	-0.34526	1.311	..E...KH.....	nucl	single organism signaling; cellular component biogenesis; DNA ligation; reproductive process; male gonad development; positive regulation of biosynthetic process; cellular metabolic process; response to biotic stimulus; response to external stimulus; metabolic process; nucleosome assembly; spermatid development; regulation of epithelial cell proliferation; macromolecular complex assembly; single …	intracellular organelle; extracellular space; extracellular region part; intracellular non-membrane-bounded organelle; cytoplasm; intracellular organelle part; macromolecular complex; nuclear lumen; intracellular part; cell; extracellular region; organelle part; non-membrane-bounded organelle; membrane-enclosed lumen; organelle; condensed chromosome; intracellular membrane-bounded organelle; nucl…	DNA binding; receptor binding; double-stranded DNA binding; single-stranded DNA binding; protein binding; sequence-specific DNA binding transcription factor activity; chemoattractant activity; regulatory region DNA binding; heterocyclic compound binding; organic cyclic compound binding; regulatory region nucleic acid binding; RAGE receptor binding; transcription regulatory region DNA binding; bin…	K11295			IPR009071;	High mobility group box domain;	HMGB1-HMGB2-HSC70-ERP60-GAPDH complex;
P52272	672	Heterogeneous nuclear ribonucleoprotein M	130.27	_DK(ac)FNECGHVLYADIK_	-0.40222	0.911	..E...KH.....	cyto	RNA processing; cellular aromatic compound metabolic process; organic cyclic compound metabolic process; nitrogen compound metabolic process; primary metabolic process; cellular metabolic process; organic substance metabolic process; mRNA processing; RNA metabolic process; metabolic process; mRNA splicing, via spliceosome; RNA splicing, via transesterification reactions with bulged adenosine as n…	membrane; cell periphery; intrinsic to membrane; macromolecular complex; intracellular part; integral to plasma membrane; nuclear body; cell; organelle part; membrane-enclosed lumen; nucleoplasm; intracellular organelle lumen; membrane part; cell part; intracellular; membrane-bounded organelle; nucleoplasm part; organelle lumen; intracellular organelle; intrinsic to plasma membrane; intracellular…	organic cyclic compound binding; heterocyclic compound binding; RNA binding; nucleoside phosphate binding; binding; nucleic acid binding; nucleotide binding; small molecule binding;	K12887	HNRNPM; heterogeneous nuclear ribonucleoprotein M	hsa03040 Spliceosome - Homo sapiens (human) ;	IPR000504; IPR012677; IPR024666;	Heterogeneous nuclear ribonucleoprotein M, PY nuclear localisation signal; Nucleotide-binding, alpha-beta plait; RNA recognition motif domain;	Large Drosha complex; Nop56p-associated pre-rRNA complex; C complex spliceosome;
P62826	159	GTP-binding nuclear protein Ran	129.77	_SNYNFEK(ac)PFLWLAR_	0.41561	0.919	.....YK......	cyto	RNA transport; single organism signaling; regulation of biological quality; positive regulation of protein binding; mitosis; positive regulation of biosynthetic process; single-organism process; nuclear export; nuclear transport; multi-organism cellular process; modification of morphology or physiology of other organism; cellular metabolic process; protein transport; establishment of localization…	membrane; cytoplasmic vesicle; membrane-bounded vesicle; cytoplasmic membrane-bounded vesicle; vesicle; cytoplasm; macromolecular complex; intrinsic to membrane; intracellular part; cell; organelle part; pigment granule; membrane-enclosed lumen; nucleoplasm; intracellular organelle lumen; membrane part; intracellular; cell part; membrane-bounded organelle; organelle lumen; intracellular organelle…	nucleoside phosphate binding; receptor binding; hydrolase activity, acting on acid anhydrides; hydrolase activity; androgen receptor binding; protein binding; hormone receptor binding; chromatin binding; organic cyclic compound binding; heterocyclic compound binding; pyrophosphatase activity; catalytic activity; ribonucleotide binding; binding; GTPase activity; purine ribonucleoside binding; tran…	K07936	RAN; GTP-binding nuclear protein Ran	hsa05169 Epstein-Barr virus infection - Homo sapiens (human) ; hsa03013 RNA transport - Homo sapiens (human) ; hsa03008 Ribosome biogenesis in eukaryotes - Homo sapiens (human) ; hsa05166 HTLV-I infection - Homo sapiens (human) ;	IPR005225; IPR027417;	Small GTP-binding protein domain; P-loop containing nucleoside triphosphate hydrolase;	IPO13-RAN-EIF1AX complex; ALL-1 supercomplex; TNPO2-RAN-NXF1 complex; Snurportin-CRM1-RanGTP complex; CRM1-RAN-PHAX-CBC complex; RANBP1-RAN-KPNB1 complex;
P07900	615	Heat shock protein HSP 90-alpha;Putative heat shock protein HSP 90-alpha A4;Heat shock protein HSP 90-beta;Putative heat shock protein HSP 90-beta-3	129.68	_IMK(ac)AQALR_	-0.22215	0.93	......KL.....	cyto	single organism signaling; cellular component biogenesis; regulation of nitric oxide biosynthetic process; positive regulation of biosynthetic process; cellular component morphogenesis; cellular metabolic process; protein transport; response to external stimulus; metabolic process; response to topologically incorrect protein; macromolecular complex assembly; cell cycle phase transition; protein m…	membrane; intracellular organelle; cytoplasmic vesicle; cell periphery; membrane-bounded vesicle; melanosome; cytoplasmic membrane-bounded vesicle; vesicle; cytoplasm; intracellular part; cytosol; cell; plasma membrane; pigment granule; organelle; intracellular membrane-bounded organelle; intracellular; cell part; membrane-bounded organelle; cytoplasmic part;	nitric-oxide synthase regulator activity; nucleoside phosphate binding; protein dimerization activity; hydrolase activity, acting on acid anhydrides; protein binding; hydrolase activity; ATPase activity; organic cyclic compound binding; heterocyclic compound binding; identical protein binding; pyrophosphatase activity; catalytic activity; ribonucleotide binding; binding; purine ribonucleoside bin…	K04079	htpG; molecular chaperone HtpG	hsa04621 NOD-like receptor signaling pathway - Homo sapiens (human) ; hsa04914 Progesterone-mediated oocyte maturation - Homo sapiens (human) ; hsa05215 Prostate cancer - Homo sapiens (human) ; hsa04612 Antigen processing and presentation - Homo sapiens (human) ; hsa05200 Pathways in cancer - Homo sapiens (human) ; hsa04141 Protein processing in endoplasmic reticulum - Homo sapiens (human) ; hsa0…	IPR020575; IPR020568; IPR003594;	Heat shock protein Hsp90, N-terminal; Ribosomal protein S5 domain 2-type fold; Histidine kinase-like ATPase, ATP-binding domain;	TNF-alpha/NF-kappa B signaling complex 6; CDC37-HSP90AA1-HSP90AB1-MAP3K11 complex; Kinase maturation complex 1; HSP90-FKBP38-CAM-Cacomplex; Kinase maturation complex 2; IKBKB-CDC37-KIAA1967-HSP90AB1-HSP90AA1 complex; TNF-alpha/NF-kappa B signaling complex 10; HSP90-CIP1-FKBPL complex; eNOS-HSP90 complex, VEGF induced; eNOS-HSP90-AKT complex, VEGF induced; TNF-alpha/NF-kappa B signaling complex 7;…
Q1KMD3	553	Heterogeneous nuclear ribonucleoprotein U-like protein 2	129.63	_LLLFK(ac)TFSR_	-0.011233	1.176	.K....K.F....	nucl		organelle; intracellular membrane-bounded organelle; intracellular organelle; nucleus; cell part; intracellular; intracellular part; membrane-bounded organelle; cell;	organic cyclic compound binding; heterocyclic compound binding; binding; nucleic acid binding;				IPR003034; IPR018355; IPR027417; IPR001870; IPR008985; IPR003877;	SAP domain; B30.2/SPRY domain; Concanavalin A-like lectin/glucanases superfamily; SPla/RYanodine receptor subgroup; SPla/RYanodine receptor SPRY; P-loop containing nucleoside triphosphate hydrolase;
P00352	22	Retinal dehydrogenase 1	129.46	_IQYTK(ac)IFINNEWHDSVSGK_	-0.82848	0.701	......K..R...	cyto	cellular response to xenobiotic stimulus; regulation of biological quality; ethanol oxidation; organic hydroxy compound metabolic process; alcohol metabolic process; single-organism process; cellular lipid metabolic process; response to stimulus; cellular metabolic process; organic substance metabolic process; metabolic process; xenobiotic metabolic process; response to xenobiotic stimulus; ethan…	cell part; intracellular; cytoplasm; intracellular part; cytosol; cell; cytoplasmic part;	Ras GTPase activator activity; hormone binding; nucleoside-triphosphatase regulator activity; GTPase regulator activity; oxidoreductase activity, acting on the aldehyde or oxo group of donors; retinal dehydrogenase activity; steroid binding; oxidoreductase activity; aldehyde dehydrogenase (NAD) activity; oxidoreductase activity, acting on the aldehyde or oxo group of donors, NAD or NADP as accept…	K07249	E1.2.1.36; retinal dehydrogenase [EC:1.2.1.36]	hsa00830 Retinol metabolism - Homo sapiens (human) ; hsa01100 Metabolic pathways - Homo sapiens (human) ;	IPR016161; IPR015590; IPR016162; IPR016163;	Aldehyde dehydrogenase, N-terminal; Aldehyde dehydrogenase domain; Aldehyde dehydrogenase, C-terminal; Aldehyde/histidinol dehydrogenase;
P05783	131	Keratin, type I cytoskeletal 18	129.37	_DWSHYFK(ac)IIEDLR_	-0.23616	0.885		mito	single organism signaling; regulation of biological quality; regulation of cell death; cell surface receptor signaling pathway; establishment of protein localization to plasma membrane; single-organism process; multi-organism cellular process; modification of morphology or physiology of other organism; cellular response to cytokine stimulus; protein transport; establishment of localization; signa…	microtubule organizing center part; cytoplasm; macromolecular complex; intracellular part; cell; organelle part; non-membrane-bounded organelle; membrane-enclosed lumen; cytoskeleton; microtubule organizing center; intracellular organelle lumen; microtubule cytoskeleton; intracellular; cell part; perinuclear region of cytoplasm; membrane-bounded organelle; organelle lumen; intracellular organelle…	structural molecule activity;	K07604	KRT1; type I keratin, acidic	hsa05130 Pathogenic Escherichia coli infection - Homo sapiens (human) ; hsa05150 Staphylococcus aureus infection - Homo sapiens (human) ;
P07355	310	Annexin A2;Putative annexin A2-like protein	129.05	_K(ac)YGKSLYYYIQQDTK_	-0.86679	1.325	.....YK......	cyto	regulation of vesicle-mediated transport; response to acid; regulation of biological quality; collagen fibril organization; blood vessel development; negative regulation of multicellular organismal process; single-organism process; regulation of vesicle fusion; establishment of localization; positive regulation of cellular component organization; fibrinolysis; angiogenesis; regulation of localiza…	membrane; compact myelin; extracellular region part; cytoplasmic vesicle; extrinsic to membrane; cell periphery; membrane-bounded vesicle; cytoplasmic membrane-bounded vesicle; vesicle; cytoplasm; macromolecular complex; intracellular part; cell; extracellular matrix part; pigment granule; early endosome; basement membrane; extracellular vesicular exosome; myelin sheath adaxonal region; myelin sh…	phosphatidylinositol phosphate binding; calcium-dependent phospholipid binding; lipase inhibitor activity; enzyme regulator activity; phosphatidylinositol-4,5-bisphosphate binding; binding; phosphatidylinositol binding; phospholipid binding; ion binding; phospholipase inhibitor activity; lipid binding; metal ion binding; cation binding; anion binding; calcium ion binding; enzyme inhibitor activit…	K17092
P00352	91	Retinal dehydrogenase 1	128.88	_LLYK(ac)LADLIER_	0.0046542	0.827	......K..R...	cyto	cellular response to xenobiotic stimulus; regulation of biological quality; ethanol oxidation; organic hydroxy compound metabolic process; alcohol metabolic process; single-organism process; cellular lipid metabolic process; response to stimulus; cellular metabolic process; organic substance metabolic process; metabolic process; xenobiotic metabolic process; response to xenobiotic stimulus; ethan…	cell part; intracellular; cytoplasm; intracellular part; cytosol; cell; cytoplasmic part;	Ras GTPase activator activity; hormone binding; nucleoside-triphosphatase regulator activity; GTPase regulator activity; oxidoreductase activity, acting on the aldehyde or oxo group of donors; retinal dehydrogenase activity; steroid binding; oxidoreductase activity; aldehyde dehydrogenase (NAD) activity; oxidoreductase activity, acting on the aldehyde or oxo group of donors, NAD or NADP as accept…	K07249	E1.2.1.36; retinal dehydrogenase [EC:1.2.1.36]	hsa00830 Retinol metabolism - Homo sapiens (human) ; hsa01100 Metabolic pathways - Homo sapiens (human) ;	IPR016161; IPR015590; IPR016162; IPR016163;	Aldehyde dehydrogenase, N-terminal; Aldehyde dehydrogenase domain; Aldehyde dehydrogenase, C-terminal; Aldehyde/histidinol dehydrogenase;
Q13838	334	ATP-dependent RNA helicase DDX39A;Spliceosome RNA helicase DDX39B	128.86	_YQQFK(ac)DFQR_	-0.64676	0.905	.....LKH.....	cyto_nucl	cellular component biogenesis; RNA transport; ribonucleoprotein complex biogenesis; ribonucleoprotein complex assembly; single-organism process; nuclear transport; nuclear export; multi-organism cellular process; cellular metabolic process; establishment of localization; metabolic process; establishment of localization in cell; ribonucleoprotein complex subunit organization; cellular component as…	intracellular organelle; intracellular organelle part; cytoplasm; macromolecular complex; nuclear lumen; intracellular part; spliceosomal complex; nuclear body; cell; organelle part; membrane-enclosed lumen; organelle; intracellular membrane-bounded organelle; nucleus; nucleoplasm; intracellular organelle lumen; nuclear speck; intracellular; cell part; transcription export complex; protein comple…	nucleoside phosphate binding; ATP-dependent helicase activity; hydrolase activity, acting on acid anhydrides; hydrolase activity; protein binding; ATPase activity; organic cyclic compound binding; heterocyclic compound binding; pyrophosphatase activity; catalytic activity; ribonucleotide binding; binding; purine ribonucleoside binding; ATP-dependent RNA helicase activity; anion binding; adenyl ri…	K12812	UAP56; ATP-dependent RNA helicase UAP56/SUB2 [EC:3.6.4.13]	hsa05164 Influenza A - Homo sapiens (human) ; hsa03013 RNA transport - Homo sapiens (human) ; hsa03015 mRNA surveillance pathway - Homo sapiens (human) ; hsa03040 Spliceosome - Homo sapiens (human) ;	IPR014014; IPR011545; IPR014001; IPR027417; IPR001650;	Helicase, C-terminal; Helicase, superfamily 1/2, ATP-binding domain; RNA helicase, DEAD-box type, Q motif; DNA/RNA helicase, DEAD/DEAH box type, N-terminal; P-loop containing nucleoside triphosphate hydrolase;	Exon junction complex; TREX complex; Spliceosome;
P52272	698	Heterogeneous nuclear ribonucleoprotein M	128.76	_GCGVVK(ac)FESPEVAER_	-0.22218	0.954	..E...KH.....	cyto	RNA processing; cellular aromatic compound metabolic process; organic cyclic compound metabolic process; nitrogen compound metabolic process; primary metabolic process; cellular metabolic process; organic substance metabolic process; mRNA processing; RNA metabolic process; metabolic process; mRNA splicing, via spliceosome; RNA splicing, via transesterification reactions with bulged adenosine as n…	membrane; cell periphery; intrinsic to membrane; macromolecular complex; intracellular part; integral to plasma membrane; nuclear body; cell; organelle part; membrane-enclosed lumen; nucleoplasm; intracellular organelle lumen; membrane part; cell part; intracellular; membrane-bounded organelle; nucleoplasm part; organelle lumen; intracellular organelle; intrinsic to plasma membrane; intracellular…	organic cyclic compound binding; heterocyclic compound binding; RNA binding; nucleoside phosphate binding; binding; nucleic acid binding; nucleotide binding; small molecule binding;	K12887	HNRNPM; heterogeneous nuclear ribonucleoprotein M	hsa03040 Spliceosome - Homo sapiens (human) ;	IPR000504; IPR012677; IPR024666;	Heterogeneous nuclear ribonucleoprotein M, PY nuclear localisation signal; Nucleotide-binding, alpha-beta plait; RNA recognition motif domain;	Large Drosha complex; Nop56p-associated pre-rRNA complex; C complex spliceosome;
P22392	124	Nucleoside diphosphate kinase B;Putative nucleoside diphosphate kinase	128.71	_NIIHGSDSVK(ac)SAEK_	0.90755	0.65	......KS.....	cyto	regulation of cell death; nucleoside metabolic process; pyrimidine nucleoside triphosphate metabolic process; purine ribonucleoside biosynthetic process; nucleoside biosynthetic process; positive regulation of epithelial cell differentiation; cellular metabolic process; biological adhesion; ribose phosphate biosynthetic process; metabolic process; carbohydrate derivative biosynthetic process; pyr…	intracellular organelle; cell leading edge; cell projection; cytoplasm; intracellular part; cytosol; cell; intracellular membrane-bounded organelle; organelle; nucleus; intracellular; cell part; lamellipodium; ruffle; membrane-bounded organelle; cytoplasmic part;	nucleoside phosphate binding; phosphotransferase activity, alcohol group as acceptor; nucleobase-containing compound kinase activity; phosphotransferase activity, nitrogenous group as acceptor; protein kinase activity; phosphotransferase activity, phosphate group as acceptor; sequence-specific DNA binding transcription factor activity; organic cyclic compound binding; heterocyclic compound bindin…	K00940	E2.7.4.6; nucleoside-diphosphate kinase [EC:2.7.4.6]	hsa00240 Pyrimidine metabolism - Homo sapiens (human) ; hsa01100 Metabolic pathways - Homo sapiens (human) ; hsa00230 Purine metabolism - Homo sapiens (human) ;
P12956	468	X-ray repair cross-complementing protein 6	128.48	_AIVEK(ac)LR_	0.85228	1.033	.....FK......	cyto	regulation of biological quality; DNA ligation; positive regulation of biosynthetic process; cellular metabolic process; metabolic process; negative regulation of macromolecule biosynthetic process; macromolecule metabolic process; interspecies interaction between organisms; nervous system development; cellular response to stimulus; heterocycle biosynthetic process; regulation of primary metaboli…	membrane; nonhomologous end joining complex; chromosome, telomeric region; nuclear chromosome, telomeric region; telomere cap complex; cytoplasm; macromolecular complex; intracellular part; cell; organelle part; chromosomal part; non-membrane-bounded organelle; membrane-enclosed lumen; Ku70:Ku80 complex; intracellular organelle lumen; nuclear chromosome part; intracellular; cell part; chromosome;…	nucleoside phosphate binding; double-stranded DNA binding; ATP-dependent helicase activity; hydrolase activity, acting on acid anhydrides; hydrolase activity; carbon-oxygen lyase activity; ATPase activity; regulatory region DNA binding; organic cyclic compound binding; heterocyclic compound binding; pyrophosphatase activity; catalytic activity; ribonucleotide binding; binding; ATP-dependent DNA h…	K10884	XRCC6; ATP-dependent DNA helicase 2 subunit 1	hsa03450 Non-homologous end-joining - Homo sapiens (human) ;	IPR005161; IPR003034; IPR006164; IPR016194; IPR005160; IPR027388; IPR002035;	SAP domain; Ku70/Ku80 beta-barrel domain; von Willebrand factor, type A; Ku70/Ku80 C-terminal arm; Ku70, bridge and pillars domain; Ku70/Ku80, N-terminal alpha/beta; SPOC like C-terminal domain;	DNA-PK-Ku complex; PCNA-KU antigen complex; WRN-Ku70-Ku80-PARP1 complex; 53BP1-containing complex; Ku antigen-NARG1 complex; Ku antigen complex; Ku70/Ku86 complex; DHX9-ADAR-vigilin-DNA-PK-Ku antigen complex; Vigilin-DNA-PK-Ku antigen complex; TERF2-RAP1 complex; DNA-PK-Ku-eIF2-NF90-NF45 complex; GammaH2AFX-NDHII-Ku70-DNA complex; DNA double-strand break end-joining complex; NCOA6-DNA-PK-Ku-PARP1…
P09651	350	Heterogeneous nuclear ribonucleoprotein A1	128.22	_SSGPYGGGGQYFAK(ac)PR_	-0.093053	1.174	....F.K......	nucl	RNA transport; intracellular transport; regulation of biological quality; cellular aromatic compound metabolic process; mRNA transport; single-organism process; nuclear export; nuclear transport; multi-organism cellular process; modification of morphology or physiology of other organism; cellular metabolic process; establishment of RNA localization; modification of morphology or physiology of oth…	intracellular organelle; intracellular non-membrane-bounded organelle; cytoplasm; intracellular organelle part; nuclear lumen; macromolecular complex; intracellular part; nucleolus; spliceosomal complex; cell; organelle part; non-membrane-bounded organelle; membrane-enclosed lumen; cytoskeleton; organelle; intracellular membrane-bounded organelle; nucleoplasm; nucleus; intracellular organelle lum…	organic cyclic compound binding; heterocyclic compound binding; RNA binding; DNA binding; nucleoside phosphate binding; binding; nucleic acid binding; structure-specific DNA binding; single-stranded DNA binding; nucleotide binding; single-stranded RNA binding; small molecule binding;	K12741	HNRNPA1_3; heterogeneous nuclear ribonucleoprotein A1/A3	hsa03040 Spliceosome - Homo sapiens (human) ;	IPR000504; IPR012677;	Nucleotide-binding, alpha-beta plait; RNA recognition motif domain;	Nop56p-associated pre-rRNA complex; C complex spliceosome;
P67936	116	Tropomyosin alpha-3 chain;Putative tropomyosin alpha-3 chain-like protein;Tropomyosin alpha-4 chain	128.08	_EAK(ac)HIAEEADR_	0.78247	0.944	......KH.....	cyto	actin filament-based movement; single-multicellular organism process; muscle filament sliding; actin-mediated cell contraction; muscle system process; system process; response to stress; actin-myosin filament sliding; single-organism cellular process; single-organism process; response to stimulus; multicellular organismal process; muscle contraction; actin filament-based process; response to oxid…	cell cortex; cell periphery; myofibril; cytoplasm; cortical cytoskeleton; macromolecular complex; intracellular part; cell; actin filament bundle; muscle thin filament tropomyosin; organelle part; non-membrane-bounded organelle; cytoskeleton; cell part; intracellular; contractile fiber; striated muscle thin filament; actin filament; stress fiber; actomyosin; filamentous actin; intracellular organ…	binding; ion binding; metal ion binding; cation binding; calcium ion binding; structural molecule activity; structural constituent of muscle;
P23527	44	Histone H2B type 1-O;Histone H2B type 3-B;Histone H2B type 2-E;Histone H2B type 1-J;Histone H2B type 1-B;Putative histone H2B type 2-D;Putative histone H2B type 2-C	128.06	_KESYSIYVYK(ac)VLK_	0.36178	0.805	....V.K......	nucl	cellular component biogenesis; cellular component organization; nucleosome organization; cellular aromatic compound metabolic process; DNA metabolic process; single-organism process; cellular metabolic process; organic substance metabolic process; metabolic process; DNA packaging; heterocycle metabolic process; nucleosome assembly; nucleobase-containing compound metabolic process; cellular compon…	intracellular organelle; intracellular non-membrane-bounded organelle; intracellular organelle part; macromolecular complex; intracellular part; cell; organelle part; DNA bending complex; chromosomal part; nucleosome; non-membrane-bounded organelle; intracellular membrane-bounded organelle; organelle; nucleus; chromatin; cell part; intracellular; chromosome; membrane-bounded organelle; protein co…	organic cyclic compound binding; heterocyclic compound binding; DNA binding; binding; nucleic acid binding;	K11252	H2B; histone H2B	hsa05203 Viral carcinogenesis - Homo sapiens (human) ; hsa05034 Alcoholism - Homo sapiens (human) ; hsa05322 Systemic lupus erythematosus - Homo sapiens (human) ;	IPR009072; IPR007125;	Histone core; Histone-fold;
P25789	54	Proteasome subunit alpha type-4	127.57	_NIHK(ac)LLDEVFFSEK_	-0.57757		....L.K......	mito	single organism signaling; regulation of biological quality; regulation of cell death; positive regulation of cellular protein metabolic process; positive regulation of ubiquitin-protein ligase activity; regulation of cell cycle process; cellular metabolic process; signal transduction involved in mitotic G1 DNA damage checkpoint; signal transduction involved in mitotic DNA integrity checkpoint; p…	intracellular organelle; proteasome core complex, alpha-subunit complex; proteasome complex; intracellular non-membrane-bounded organelle; intracellular organelle part; cytoplasmic mRNA processing body; cytoplasm; nuclear lumen; macromolecular complex; intracellular part; cytosol; cell; organelle part; non-membrane-bounded organelle; membrane-enclosed lumen; intracellular membrane-bounded organel…	endopeptidase activity; threonine-type endopeptidase activity; peptidase activity; catalytic activity; threonine-type peptidase activity; peptidase activity, acting on L-amino acid peptides; hydrolase activity;	K02728	PSMA4; 20S proteasome subunit alpha 3 [EC:3.4.25.1]	hsa03050 Proteasome - Homo sapiens (human) ;	IPR000426;	Proteasome alpha-subunit, N-terminal domain;	PA700-20S-PA28 complex; PA28gamma-20S proteasome; 20S proteasome; 26S proteasome; PA28-20S proteasome;
P12956	123	X-ray repair cross-complementing protein 6	127.56	_ILELDQFK(ac)GQQGQK_	1.2688	0.988	.....FK......	cyto	regulation of biological quality; DNA ligation; positive regulation of biosynthetic process; cellular metabolic process; metabolic process; negative regulation of macromolecule biosynthetic process; macromolecule metabolic process; interspecies interaction between organisms; nervous system development; cellular response to stimulus; heterocycle biosynthetic process; regulation of primary metaboli…	membrane; nonhomologous end joining complex; chromosome, telomeric region; nuclear chromosome, telomeric region; telomere cap complex; cytoplasm; macromolecular complex; intracellular part; cell; organelle part; chromosomal part; non-membrane-bounded organelle; membrane-enclosed lumen; Ku70:Ku80 complex; intracellular organelle lumen; nuclear chromosome part; intracellular; cell part; chromosome;…	nucleoside phosphate binding; double-stranded DNA binding; ATP-dependent helicase activity; hydrolase activity, acting on acid anhydrides; hydrolase activity; carbon-oxygen lyase activity; ATPase activity; regulatory region DNA binding; organic cyclic compound binding; heterocyclic compound binding; pyrophosphatase activity; catalytic activity; ribonucleotide binding; binding; ATP-dependent DNA h…	K10884	XRCC6; ATP-dependent DNA helicase 2 subunit 1	hsa03450 Non-homologous end-joining - Homo sapiens (human) ;	IPR005161; IPR003034; IPR006164; IPR016194; IPR005160; IPR027388; IPR002035;	SAP domain; Ku70/Ku80 beta-barrel domain; von Willebrand factor, type A; Ku70/Ku80 C-terminal arm; Ku70, bridge and pillars domain; Ku70/Ku80, N-terminal alpha/beta; SPOC like C-terminal domain;	DNA-PK-Ku complex; PCNA-KU antigen complex; WRN-Ku70-Ku80-PARP1 complex; 53BP1-containing complex; Ku antigen-NARG1 complex; Ku antigen complex; Ku70/Ku86 complex; DHX9-ADAR-vigilin-DNA-PK-Ku antigen complex; Vigilin-DNA-PK-Ku antigen complex; TERF2-RAP1 complex; DNA-PK-Ku-eIF2-NF90-NF45 complex; GammaH2AFX-NDHII-Ku70-DNA complex; DNA double-strand break end-joining complex; NCOA6-DNA-PK-Ku-PARP1…
Q9UJZ1	145	Stomatin-like protein 2, mitochondrial	127.56	_LSLDK(ac)VFR_	2.1329	0.682	.K....K.F....	mito		membrane; intracellular organelle; mitochondrial part; organelle membrane; intracellular non-membrane-bounded organelle; organelle envelope; intracellular organelle part; cytoplasm; intracellular part; cell; organelle part; mitochondrion; non-membrane-bounded organelle; intracellular membrane-bounded organelle; mitochondrial envelope; organelle; cytoskeleton; intracellular; cell part; envelope; o…	protein binding; receptor binding; binding;
P07355	233	Annexin A2;Putative annexin A2-like protein	127.36	_YK(ac)SYSPYDMLESIR_	-0.10487	1.096	.....YK......	cyto	regulation of vesicle-mediated transport; response to acid; regulation of biological quality; collagen fibril organization; blood vessel development; negative regulation of multicellular organismal process; single-organism process; regulation of vesicle fusion; establishment of localization; positive regulation of cellular component organization; fibrinolysis; angiogenesis; regulation of localiza…	membrane; compact myelin; extracellular region part; cytoplasmic vesicle; extrinsic to membrane; cell periphery; membrane-bounded vesicle; cytoplasmic membrane-bounded vesicle; vesicle; cytoplasm; macromolecular complex; intracellular part; cell; extracellular matrix part; pigment granule; early endosome; basement membrane; extracellular vesicular exosome; myelin sheath adaxonal region; myelin sh…	phosphatidylinositol phosphate binding; calcium-dependent phospholipid binding; lipase inhibitor activity; enzyme regulator activity; phosphatidylinositol-4,5-bisphosphate binding; binding; phosphatidylinositol binding; phospholipid binding; ion binding; phospholipase inhibitor activity; lipid binding; metal ion binding; cation binding; anion binding; calcium ion binding; enzyme inhibitor activit…	K17092
P15121	243	Aldose reductase	127.17	_HNK(ac)TTAQVLIR_	-0.51702	0.913	....I.K......	cyto	hormone biosynthetic process; regulation of biological quality; biosynthetic process; polyketide metabolic process; response to stimulus; cellular metabolic process; C21-steroid hormone metabolic process; organic substance metabolic process; lipid biosynthetic process; metabolic process; cellular ketone metabolic process; carbohydrate derivative metabolic process; glycoside metabolic process; cel…	intracellular organelle; extracellular space; extracellular region part; cytoplasm; intracellular part; cytosol; cell; extracellular region; intracellular membrane-bounded organelle; organelle; nucleus; intracellular; cell part; membrane-bounded organelle; cytoplasmic part;	electron carrier activity; oxidoreductase activity, acting on CH-OH group of donors; alditol:NADP+ 1-oxidoreductase activity; oxidoreductase activity, acting on the CH-OH group of donors, NAD or NADP as acceptor; catalytic activity; alcohol dehydrogenase (NADP+) activity; oxidoreductase activity, acting on the aldehyde or oxo group of donors; glyceraldehyde oxidoreductase activity; aldo-keto redu…	K00011	E1.1.1.21; aldehyde reductase [EC:1.1.1.21]	hsa00052 Galactose metabolism - Homo sapiens (human) ; hsa00051 Fructose and mannose metabolism - Homo sapiens (human) ; hsa01100 Metabolic pathways - Homo sapiens (human) ; hsa00040 Pentose and glucuronate interconversions - Homo sapiens (human) ; hsa00561 Glycerolipid metabolism - Homo sapiens (human) ; hsa00620 Pyruvate metabolism - Homo sapiens (human) ;	IPR023210;	NADP-dependent oxidoreductase domain;
Q9Y678	238	Coatomer subunit gamma-1	127.02	_VASK(ac)QLEEEDGSR_	0.68459		...F..K......	cyto	organelle transport along microtubule; organelle localization; cellular component organization; vesicle coating; intracellular transport; single-organism process; Golgi vesicle transport; vesicle targeting; COPI coating of Golgi vesicle; cytoskeleton-dependent intracellular transport; protein transport; establishment of localization; microtubule-based transport; Golgi transport vesicle coating; e…	membrane; cytoplasmic vesicle; organelle membrane; membrane-bounded vesicle; cytoplasmic membrane-bounded vesicle; COPI-coated vesicle; cytoplasm; vesicle; Golgi-associated vesicle membrane; cytoplasmic vesicle part; macromolecular complex; intracellular part; vesicle coat; cell; COPI-coated vesicle membrane; organelle part; coated vesicle membrane; COPI vesicle coat; intracellular; cell part; me…	structural molecule activity;	K17267			IPR013040; IPR011989; IPR016024; IPR009028; IPR015873; IPR013041; IPR002553;	Clathrin/coatomer adaptor, adaptin-like, N-terminal; Coatomer/calthrin adaptor appendage, C-terminal subdomain; Armadillo-type fold; Coatomer, gamma subunit, appendage, Ig-like subdomain; Armadillo-like helical; Clathrin alpha-adaptin/coatomer adaptor, appendage, C-terminal subdomain; Coatomer/clathrin adaptor appendage, Ig-like subdomain;
Q9Y305	103	Acyl-coenzyme A thioesterase 9, mitochondrial	125.97	_EK(ac)YLTVQNTVR_	0.98922	0.923	......KY.....	mito	metabolic process; phosphorus metabolic process; thioester metabolic process; coenzyme metabolic process; cellular metabolic process; cellular process; acyl-CoA metabolic process; cofactor metabolic process; organic substance metabolic process;	organelle; intracellular membrane-bounded organelle; intracellular organelle; cell part; intracellular; cytoplasm; intracellular part; membrane-bounded organelle; cell; mitochondrion; cytoplasmic part;	carboxylic ester hydrolase activity; catalytic activity; acetyl-CoA hydrolase activity; hydrolase activity, acting on ester bonds; CoA hydrolase activity; hydrolase activity; carboxylesterase activity; thiolester hydrolase activity;	K17361			IPR006683;	Thioesterase superfamily;
P40227	287	T-complex protein 1 subunit zeta	125.97	_VCGDSDK(ac)GFVVINQK_	-3.2444	0.704	......KH.....	cyto	protein folding; metabolic process; 'de novo' protein folding; 'de novo' posttranslational protein folding; cellular macromolecule metabolic process; cellular protein metabolic process; macromolecule metabolic process; protein metabolic process; primary metabolic process; cellular metabolic process; cellular process; organic substance metabolic process;	intracellular organelle; microtubule; intracellular non-membrane-bounded organelle; cytoskeletal part; intracellular organelle part; cytoplasm; chaperonin-containing T-complex; macromolecular complex; intracellular part; cell; cytosol; organelle part; non-membrane-bounded organelle; cytoskeleton; organelle; microtubule cytoskeleton; intracellular; cell part; cytosolic part; protein complex; cytop…	ATP binding; nucleoside phosphate binding; nucleoside binding; ion binding; protein binding; nucleotide binding; organic cyclic compound binding; heterocyclic compound binding; ribonucleoside binding; ribonucleotide binding; binding; purine ribonucleoside binding; anion binding; purine ribonucleotide binding; unfolded protein binding; adenyl ribonucleotide binding; purine nucleoside binding; aden…	K09498			IPR027410; IPR027409; IPR027413;	GroEL-like apical domain; TCP-1-like chaperonin intermediate domain; GroEL-like equatorial domain;	CCT micro-complex;
P46778	21	60S ribosomal protein L21	125.82	_K(ac)HGVVPLATYMR_	0.36735	0.77	......KH.....	nucl	establishment of protein localization to organelle; single-organism process; biosynthetic process; multi-organism cellular process; cellular metabolic process; protein transport; protein complex disassembly; establishment of localization; protein targeting; protein targeting to membrane; metabolic process; establishment of localization in cell; nuclear-transcribed mRNA catabolic process, nonsense…	intracellular organelle; ribosome; intracellular non-membrane-bounded organelle; cytosolic large ribosomal subunit; cytoplasm; intracellular organelle part; macromolecular complex; intracellular part; cell; cytosol; organelle part; non-membrane-bounded organelle; organelle; large ribosomal subunit; intracellular; cell part; ribosomal subunit; cytosolic part; ribonucleoprotein complex; cytoplasmic…	organic cyclic compound binding; heterocyclic compound binding; RNA binding; binding; nucleic acid binding; structural molecule activity; structural constituent of ribosome;	K02889	RP-L21e; large subunit ribosomal protein L21e	hsa03010 Ribosome - Homo sapiens (human) ;	IPR008991;	Translation protein SH3-like domain;	TRBP containing complex; Ribosome, cytoplasmic; Nop56p-associated pre-rRNA complex; 60S ribosomal subunit, cytoplasmic;
P49411	238	Elongation factor Tu, mitochondrial	125.73	_SVQK(ac)LLDAVDTYIPVPAR_	0.47025	0.819	......K.F....	mito	nucleoside metabolic process; purine nucleoside metabolic process; nucleotide metabolic process; cellular metabolic process; phosphate-containing compound metabolic process; metabolic process; nucleoside phosphate catabolic process; GTP catabolic process; guanosine-containing compound metabolic process; purine nucleotide catabolic process; purine ribonucleoside catabolic process; nucleoside phosp…	intracellular organelle; mitochondrial matrix; mitochondrial nucleoid; mitochondrial part; intracellular non-membrane-bounded organelle; cytoplasm; intracellular organelle part; intracellular part; cell; organelle part; mitochondrion; non-membrane-bounded organelle; membrane-enclosed lumen; intracellular membrane-bounded organelle; organelle; intracellular organelle lumen; intracellular; cell par…	RNA binding; nucleoside phosphate binding; translation elongation factor activity; nucleoside binding; ion binding; hydrolase activity, acting on acid anhydrides; hydrolase activity; nucleotide binding; nucleoside-triphosphatase activity; organic cyclic compound binding; heterocyclic compound binding; translation factor activity, nucleic acid binding; ribonucleoside binding; pyrophosphatase activ…	K02358			IPR004160; IPR004161; IPR009001; IPR027417; IPR000795; IPR009000;	Elongation factor, GTP-binding domain; Translation protein, beta-barrel domain; Translation elongation factor EFTu/EF1A, C-terminal; Translation elongation factor EF1A/initiation factor IF2gamma, C-terminal; P-loop containing nucleoside triphosphate hydrolase; Translation elongation factor EFTu/EF1A, domain 2;	Nop56p-associated pre-rRNA complex;
P06733	262	Alpha-enolase	125.03	_YDLDFK(ac)SPDDPSR_	-0.35726	0.904		cyto	monosaccharide catabolic process; glycolysis; hexose biosynthetic process; biosynthetic process; negative regulation of RNA metabolic process; cellular metabolic process; response to biotic stimulus; regulation of cell growth; glucose metabolic process; regulation of RNA biosynthetic process; metabolic process; gluconeogenesis; generation of precursor metabolites and energy; macromolecule metabol…	membrane; extracellular region part; cell periphery; membrane-bounded vesicle; myofibril; vesicle; cytoplasm; macromolecular complex; intracellular part; cell; organelle part; non-membrane-bounded organelle; extracellular vesicular exosome; intracellular; cell part; contractile fiber; cytosolic part; extracellular membrane-bounded organelle; M band; membrane-bounded organelle; intracellular organ…	magnesium ion binding; DNA binding; transcription corepressor activity; phosphopyruvate hydratase activity; ion binding; lyase activity; hydro-lyase activity; transcription cofactor activity; sequence-specific DNA binding transcription factor activity; carbon-oxygen lyase activity; heterocyclic compound binding; organic cyclic compound binding; catalytic activity; binding; nucleic acid binding tr…	K01689	ENO; enolase [EC:4.2.1.11]	hsa03018 RNA degradation - Homo sapiens (human) ; hsa00010 Glycolysis / Gluconeogenesis - Homo sapiens (human) ; hsa04066 HIF-1 signaling pathway - Homo sapiens (human) ; hsa01100 Metabolic pathways - Homo sapiens (human) ; hsa01200 Carbon metabolism - Homo sapiens (human) ; hsa01230 Biosynthesis of amino acids - Homo sapiens (human) ;	IPR020810; IPR020811;	Enolase, C-terminal; Enolase, N-terminal;
P29401	144	Transketolase	124.98	_YFDK(ac)ASYR_	0.036709	1.061	.....YK......	cyto	monosaccharide catabolic process; NADP metabolic process; pyridine nucleotide metabolic process; nucleotide metabolic process; biosynthetic process; pyridine-containing compound metabolic process; cellular metabolic process; phosphate-containing compound metabolic process; glucose metabolic process; metabolic process; generation of precursor metabolites and energy; carbohydrate derivative biosynt…	organelle; intracellular membrane-bounded organelle; intracellular organelle; nucleus; cell part; intracellular; peroxisome; microbody; cytoplasm; intracellular part; membrane-bounded organelle; cytosol; cell; cytoplasmic part;	identical protein binding; catalytic activity; protein homodimerization activity; binding; transferase activity, transferring aldehyde or ketonic groups; protein dimerization activity; ion binding; cation binding; metal ion binding; protein binding; transferase activity; cofactor binding; transketolase activity;	K00615	E2.2.1.1; transketolase [EC:2.2.1.1]	hsa00030 Pentose phosphate pathway - Homo sapiens (human) ; hsa01100 Metabolic pathways - Homo sapiens (human) ; hsa01200 Carbon metabolism - Homo sapiens (human) ; hsa01230 Biosynthesis of amino acids - Homo sapiens (human) ;	IPR005474; IPR005476; IPR009014; IPR005475;	Transketolase, C-terminal; Transketolase-like, pyrimidine-binding domain; Transketolase, C-terminal/Pyruvate-ferredoxin oxidoreductase, domain II; Transketolase, N-terminal;
P22392	39	Nucleoside diphosphate kinase B	124.83	_LVAMK(ac)FLR_	0.7458	0.937	......KS.....	cyto	regulation of cell death; nucleoside metabolic process; pyrimidine nucleoside triphosphate metabolic process; purine ribonucleoside biosynthetic process; nucleoside biosynthetic process; positive regulation of epithelial cell differentiation; cellular metabolic process; biological adhesion; ribose phosphate biosynthetic process; metabolic process; carbohydrate derivative biosynthetic process; pyr…	intracellular organelle; cell leading edge; cell projection; cytoplasm; intracellular part; cytosol; cell; intracellular membrane-bounded organelle; organelle; nucleus; intracellular; cell part; lamellipodium; ruffle; membrane-bounded organelle; cytoplasmic part;	nucleoside phosphate binding; phosphotransferase activity, alcohol group as acceptor; nucleobase-containing compound kinase activity; phosphotransferase activity, nitrogenous group as acceptor; protein kinase activity; phosphotransferase activity, phosphate group as acceptor; sequence-specific DNA binding transcription factor activity; organic cyclic compound binding; heterocyclic compound bindin…	K00940	E2.7.4.6; nucleoside-diphosphate kinase [EC:2.7.4.6]	hsa00240 Pyrimidine metabolism - Homo sapiens (human) ; hsa01100 Metabolic pathways - Homo sapiens (human) ; hsa00230 Purine metabolism - Homo sapiens (human) ;
Q13523	747	Serine/threonine-protein kinase PRP4 homolog	124.51	_LNDADPDDK(ac)FHCLR_	-0.27338	0.654	......KF.....	nucl	RNA processing; cellular aromatic compound metabolic process; organic cyclic compound metabolic process; nitrogen compound metabolic process; primary metabolic process; cellular metabolic process; organic substance metabolic process; mRNA processing; RNA metabolic process; mRNA splicing, via spliceosome; metabolic process; RNA splicing, via transesterification reactions with bulged adenosine as n…	intracellular organelle; intracellular non-membrane-bounded organelle; intracellular organelle part; macromolecular complex; intracellular part; spliceosomal complex; cell; organelle part; non-membrane-bounded organelle; organelle; intracellular membrane-bounded organelle; nucleus; cell part; intracellular; chromosome; catalytic step 2 spliceosome; ribonucleoprotein complex; membrane-bounded orga…	ATP binding; nucleoside phosphate binding; phosphotransferase activity, alcohol group as acceptor; nucleoside binding; ion binding; protein kinase activity; nucleotide binding; organic cyclic compound binding; heterocyclic compound binding; ribonucleoside binding; kinase activity; catalytic activity; ribonucleotide binding; binding; purine ribonucleoside binding; protein serine/threonine kinase a…	K08827			IPR000719; IPR002290; IPR011009;	Protein kinase domain; Serine/threonine- / dual specificity protein kinase, catalytic domain; Protein kinase-like domain;	Spliceosome; C complex spliceosome;
P62937	76	Peptidyl-prolyl cis-trans isomerase A	124.51	_HNGTGGK(ac)SIYGEK_	0.13593	0.624	......KS.....	cyto	entry into host; blood coagulation; regulation of biological quality; localization of cell; movement in environment of other organism involved in symbiotic interaction; regulation of secretion; single-organism process; biosynthetic process; multi-organism cellular process; modification of morphology or physiology of other organism; cellular metabolic process; establishment of localization; protei…	organelle; intracellular membrane-bounded organelle; intracellular organelle; nucleus; cell part; intracellular; cytoplasm; intracellular part; membrane-bounded organelle; cytosol; cell; extracellular region; cytoplasmic part;	peptidyl-prolyl cis-trans isomerase activity; isomerase activity; catalytic activity; peptide binding; binding; protein binding; unfolded protein binding; amide binding; cis-trans isomerase activity; virion binding;	K03767			IPR002130;	Cyclophilin-like peptidyl-prolyl cis-trans isomerase domain;	AIF-CYPA-DNA complex;
O00148	190	ATP-dependent RNA helicase DDX39A	124.48	_NVK(ac)HFVLDECDK_	-0.34266	0.879	......KH.....	cyto	RNA transport; intracellular transport; cellular aromatic compound metabolic process; mRNA transport; single-organism process; nuclear export; nuclear transport; cellular metabolic process; establishment of RNA localization; organic substance metabolic process; establishment of localization; metabolic process; mRNA splicing, via spliceosome; RNA splicing, via transesterification reactions with bu…	organelle; intracellular membrane-bounded organelle; intracellular organelle; nucleus; cell part; intracellular; cytoplasm; intracellular part; membrane-bounded organelle; cell;	nucleoside phosphate binding; ATP-dependent helicase activity; hydrolase activity, acting on acid anhydrides; hydrolase activity; ATPase activity; organic cyclic compound binding; heterocyclic compound binding; pyrophosphatase activity; catalytic activity; ribonucleotide binding; binding; purine ribonucleoside binding; anion binding; adenyl ribonucleotide binding; adenyl nucleotide binding; hydro…	K13182			IPR014014; IPR011545; IPR014001; IPR027417; IPR001650;	Helicase, C-terminal; Helicase, superfamily 1/2, ATP-binding domain; RNA helicase, DEAD-box type, Q motif; DNA/RNA helicase, DEAD/DEAH box type, N-terminal; P-loop containing nucleoside triphosphate hydrolase;	Emerin complex 52;
P38646	135	Stress-70 protein, mitochondrial	124.42	_YDDPEVQK(ac)DIK_	0.39939	0.742	....V.K......	mito	regulation of cellular process; cellular component organization; intracellular transport; regulation of cell death; establishment of protein localization to organelle; negative regulation of programmed cell death; mitochondrial transport; regulation of programmed cell death; cellular protein metabolic process; single-organism process; nuclear export; nuclear transport; negative regulation of biol…	intracellular organelle; mitochondrial matrix; mitochondrial nucleoid; mitochondrial part; intracellular non-membrane-bounded organelle; cytoplasm; intracellular organelle part; nuclear lumen; intracellular part; nucleolus; cell; organelle part; mitochondrion; non-membrane-bounded organelle; organelle; intracellular membrane-bounded organelle; membrane-enclosed lumen; nucleus; intracellular organ…	ATP binding; nucleoside phosphate binding; nucleoside binding; ion binding; protein binding; nucleotide binding; organic cyclic compound binding; heterocyclic compound binding; ribonucleoside binding; ribonucleotide binding; binding; purine ribonucleoside binding; anion binding; purine ribonucleotide binding; unfolded protein binding; adenyl ribonucleotide binding; purine nucleoside binding; aden…	K04043	dnaK; molecular chaperone DnaK	hsa03018 RNA degradation - Homo sapiens (human) ; hsa05152 Tuberculosis - Homo sapiens (human) ;			Frataxin complex;
P31327	228	Carbamoyl-phosphate synthase [ammonia], mitochondrial	124.12	_VVAVDCGIK(ac)NNVIR_	0.55462	0.472	......K....R.	mito	alpha-amino acid catabolic process; glycerolipid metabolic process; citrulline biosynthetic process; organic acid biosynthetic process; cellular modified amino acid biosynthetic process; cellular lipid metabolic process; biosynthetic process; cellular metabolic process; sulfur amino acid metabolic process; cellular polysaccharide metabolic process; phosphate-containing compound metabolic process;…	intracellular organelle; mitochondrial matrix; mitochondrial nucleoid; mitochondrial part; intracellular non-membrane-bounded organelle; cytoplasm; intracellular organelle part; nuclear lumen; intracellular part; nucleolus; cell; organelle part; mitochondrion; non-membrane-bounded organelle; membrane-enclosed lumen; intracellular membrane-bounded organelle; organelle; nucleus; intracellular organ…	carbamoyl-phosphate synthase (ammonia) activity; amino acid binding; ATP binding; nucleoside phosphate binding; ligase activity; nucleoside binding; ion binding; nucleotide binding; ligase activity, forming carbon-nitrogen bonds; organic cyclic compound binding; heterocyclic compound binding; ribonucleoside binding; modified amino acid binding; carboxylic acid binding; catalytic activity; ribonuc…	K01948	CPS1; carbamoyl-phosphate synthase (ammonia) [EC:6.3.4.16]	hsa00250 Alanine, aspartate and glutamate metabolism - Homo sapiens (human) ; hsa01100 Metabolic pathways - Homo sapiens (human) ; hsa00330 Arginine and proline metabolism - Homo sapiens (human) ; hsa01200 Carbon metabolism - Homo sapiens (human) ; hsa01230 Biosynthesis of amino acids - Homo sapiens (human) ; hsa00910 Nitrogen metabolism - Homo sapiens (human) ;	IPR005479; IPR005481; IPR013815; IPR011607; IPR016185; IPR005480; IPR002474; IPR011761; IPR013816; IPR005483; IPR017926;	ATP-grasp fold; Methylglyoxal synthase-like domain; ATP-grasp fold, subdomain 2; Pre-ATP-grasp domain; Carbamoyl-phosphate synthetase, large subunit oligomerisation domain; Glutamine amidotransferase; Carbamoyl-phosphate synthase, large subunit, N-terminal; Carbamoyl-phosphate synthetase large subunit-like, ATP-binding domain; Carbamoyl-phosphate synthase, small subunit N-terminal domain; Carbamo…
P11021	326	78 kDa glucose-regulated protein	123.95	_AK(ac)FEELNMDLFR_	0.51949	1.081	......KF.....	E.R.	single organism signaling; blood coagulation; regulation of biological quality; regulation of cell death; positive regulation of cellular protein metabolic process; brain development; cellular metabolic process; response to biotic stimulus; response to external stimulus; metabolic process; response to topologically incorrect protein; positive regulation of molecular function; positive regulation …	membrane; nuclear outer membrane-endoplasmic reticulum membrane network; endoplasmic reticulum; cytoplasmic vesicle; organelle membrane; membrane-bounded vesicle; cytoplasmic membrane-bounded vesicle; vesicle; cytoplasm; intrinsic to membrane; macromolecular complex; intracellular part; cell; organelle part; pigment granule; membrane-enclosed lumen; integral to organelle membrane; intracellular o…	nucleoside phosphate binding; hydrolase activity, acting on acid anhydrides; protein binding; hydrolase activity; ATPase activity; organic cyclic compound binding; heterocyclic compound binding; pyrophosphatase activity; catalytic activity; ribonucleotide binding; binding; purine ribonucleoside binding; cation binding; anion binding; adenyl ribonucleotide binding; adenyl nucleotide binding; hydro…	K09490	HSPA5; heat shock 70kDa protein 5	hsa04918 Thyroid hormone synthesis - Homo sapiens (human) ; hsa05020 Prion diseases - Homo sapiens (human) ; hsa04612 Antigen processing and presentation - Homo sapiens (human) ; hsa04141 Protein processing in endoplasmic reticulum - Homo sapiens (human) ; hsa03060 Protein export - Homo sapiens (human) ;			H2AX complex, isolated from cells without IR exposure; H2AX complex I; CEN complex; H2AX complex II; DGCR8 multiprotein complex; HCF-1 complex; SNW1 complex;
P62888	87	60S ribosomal protein L30	123.83	_TGVHHYSGNNIELGTACGK(ac)YYR_	0.034325	0.856	......KY.....	cyto	establishment of protein localization to organelle; single-organism process; biosynthetic process; multi-organism cellular process; cellular metabolic process; protein transport; protein complex disassembly; establishment of localization; protein targeting; protein targeting to membrane; metabolic process; establishment of localization in cell; nuclear-transcribed mRNA catabolic process, nonsense…	intracellular organelle; ribosome; intracellular non-membrane-bounded organelle; cytosolic large ribosomal subunit; cytoplasm; intracellular organelle part; macromolecular complex; intracellular part; cell; cytosol; organelle part; non-membrane-bounded organelle; organelle; large ribosomal subunit; intracellular; cell part; ribosomal subunit; cytosolic part; ribonucleoprotein complex; cytoplasmic…	organic cyclic compound binding; heterocyclic compound binding; RNA binding; binding; nucleic acid binding; structural molecule activity; structural constituent of ribosome;	K02908	RP-L30e; large subunit ribosomal protein L30e	hsa03010 Ribosome - Homo sapiens (human) ;	IPR004038;	Ribosomal protein L7Ae/L30e/S12e/Gadd45;	TRBP containing complex; TNF-alpha/NF-kappa B signaling complex 6; TNF-alpha/Nf-kappa B signaling complex; Ribosome, cytoplasmic; Nop56p-associated pre-rRNA complex; 60S ribosomal subunit, cytoplasmic;
P15311	79	Ezrin;Radixin	123.75	_KENPLQFK(ac)FR_	-0.79996	0.947	...F..K......	cyto	cellular component biogenesis; regulation of biological quality; establishment or maintenance of apical/basal cell polarity; cellular developmental process; neuron development; cellular component morphogenesis; neurogenesis; single-organism process; biological adhesion; response to external stimulus; cell-cell adhesion; actin cytoskeleton organization; cell part morphogenesis; cellular component …	basolateral plasma membrane; membrane; cell cortex; apical plasma membrane; extrinsic to membrane; cell periphery; ruffle membrane; cytoplasm; cortical cytoskeleton; macromolecular complex; intracellular part; cell; organelle part; non-membrane-bounded organelle; membrane-enclosed lumen; cytoskeleton; microtubule organizing center; intracellular organelle lumen; leading edge membrane; microtubule…	actin filament binding; actin binding; protein binding; cytoskeletal protein binding; binding;	K08007	VIL2; villin 2 (ezrin)	hsa04971 Gastric acid secretion - Homo sapiens (human) ; hsa05205 Proteoglycans in cancer - Homo sapiens (human) ; hsa04810 Regulation of actin cytoskeleton - Homo sapiens (human) ; hsa04670 Leukocyte transendothelial migration - Homo sapiens (human) ; hsa05130 Pathogenic Escherichia coli infection - Homo sapiens (human) ; hsa05206 MicroRNAs in cancer - Homo sapiens (human) ;	IPR019748; IPR018980; IPR008954; IPR019749; IPR018979; IPR011993; IPR011259; IPR014352; IPR000299;	FERM, N-terminal; Ezrin/radixin/moesin, C-terminal; FERM domain; Band 4.1 domain; Pleckstrin homology-like domain; FERM, C-terminal PH-like domain; FERM central domain; FERM/acyl-CoA-binding protein, 3-helical bundle; Moesin tail domain;	C-CFTR-NHERF-ezrin complex; 2-NHERF-ezrin complex;
P07099	210	Epoxide hydrolase 1	123.69	_IFYK(ac)LMLR_	0.085567	1.38	....F.K......	E.R.	response to organic cyclic compound; aromatic compound catabolic process; metabolic process; response to chemical stimulus; cellular aromatic compound metabolic process; response to toxic substance; cellular catabolic process; response to organic substance; response to stimulus; cellular metabolic process; cellular process; catabolic process;	membrane; intracellular organelle; endoplasmic reticulum; nuclear outer membrane-endoplasmic reticulum membrane network; organelle membrane; cytoplasm; intracellular organelle part; intrinsic to membrane; endomembrane system; intracellular part; cell; integral to membrane; organelle part; intracellular membrane-bounded organelle; organelle; endoplasmic reticulum part; intracellular; membrane part…	cis-stilbene-oxide hydrolase activity; hydrolase activity; hydrolase activity, acting on ether bonds; epoxide hydrolase activity; catalytic activity; ether hydrolase activity;	K01253	EPHX1; microsomal epoxide hydrolase [EC:3.3.2.9]	hsa00980 Metabolism of xenobiotics by cytochrome P450 - Homo sapiens (human) ; hsa04976 Bile secretion - Homo sapiens (human) ; hsa05204 Chemical carcinogenesis - Homo sapiens (human) ;	IPR010497; IPR000073;	Alpha/beta hydrolase fold-1; Epoxide hydrolase, N-terminal;
P07355	10	Annexin A2;Putative annexin A2-like protein	123.68	_(ac)STVHEILCK(ac)LSLEGDHSTPPSAYGSVK_	0.231	1.476	.....YK......	cyto	regulation of vesicle-mediated transport; response to acid; regulation of biological quality; collagen fibril organization; blood vessel development; negative regulation of multicellular organismal process; single-organism process; regulation of vesicle fusion; establishment of localization; positive regulation of cellular component organization; fibrinolysis; angiogenesis; regulation of localiza…	membrane; compact myelin; extracellular region part; cytoplasmic vesicle; extrinsic to membrane; cell periphery; membrane-bounded vesicle; cytoplasmic membrane-bounded vesicle; vesicle; cytoplasm; macromolecular complex; intracellular part; cell; extracellular matrix part; pigment granule; early endosome; basement membrane; extracellular vesicular exosome; myelin sheath adaxonal region; myelin sh…	phosphatidylinositol phosphate binding; calcium-dependent phospholipid binding; lipase inhibitor activity; enzyme regulator activity; phosphatidylinositol-4,5-bisphosphate binding; binding; phosphatidylinositol binding; phospholipid binding; ion binding; phospholipase inhibitor activity; lipid binding; metal ion binding; cation binding; anion binding; calcium ion binding; enzyme inhibitor activit…	K17092
P60903	28	Protein S100-A10	123.35	_GYLTK(ac)EDLR_	-0.1643	1.271	....I.K......	cyto	regulation of cellular process; single organism signaling; cellular response to stimulus; response to acid; regulation of binding; single-organism cellular process; single-organism process; signaling; response to stimulus; signal transduction; regulation of biological process; response to chemical stimulus; cell communication; cellular response to acid; positive regulation of molecular function; …	membrane; plasma membrane part; extrinsic to membrane; membrane part; cell part; cell periphery; extrinsic to plasma membrane; cell; plasma membrane;	cation binding; metal ion binding; protein binding; calcium ion binding; receptor binding; binding; ion binding;	K17274			IPR011992; IPR013787;	S100/CaBP-9k-type, calcium binding, subdomain; EF-hand domain pair;
P58876	44	Histone H2B type 1-D;Histone H2B type 1-L;Histone H2B type 1-N;Histone H2B type 1-C/E/F/G/I;Histone H2B type F-S;Histone H2B type 1-K;Histone H2B type 2-F;Histone H2B type 1-H;Histone H2B type 1-M	123.29	_KESYSVYVYK(ac)VLK_	0.0095583	0.846	....V.K......	nucl	cellular component biogenesis; cellular component organization; nucleosome organization; cellular aromatic compound metabolic process; DNA metabolic process; single-organism process; cellular metabolic process; organic substance metabolic process; metabolic process; DNA packaging; heterocycle metabolic process; nucleosome assembly; nucleobase-containing compound metabolic process; cellular compon…	intracellular organelle; intracellular non-membrane-bounded organelle; intracellular organelle part; macromolecular complex; intracellular part; cell; organelle part; DNA bending complex; chromosomal part; nucleosome; non-membrane-bounded organelle; intracellular membrane-bounded organelle; organelle; nucleus; chromatin; cell part; intracellular; chromosome; membrane-bounded organelle; protein co…	organic cyclic compound binding; heterocyclic compound binding; DNA binding; binding; nucleic acid binding;	K11252	H2B; histone H2B	hsa05203 Viral carcinogenesis - Homo sapiens (human) ; hsa05034 Alcoholism - Homo sapiens (human) ; hsa05322 Systemic lupus erythematosus - Homo sapiens (human) ;	IPR009072; IPR007125;	Histone core; Histone-fold;
O00712	100	Nuclear factor 1 B-type	123.28	_K(ac)HPCCVLSNPDQK_	-0.83007	1.52	......KH.....	nucl	respiratory tube development; brain development; positive regulation of biosynthetic process; cellular component morphogenesis; cellular metabolic process; negative regulation of cell proliferation; neural nucleus development; telencephalon development; response to external stimulus; metabolic process; regulation of epithelial cell proliferation; regulation of mesenchymal cell proliferation invol…	intracellular organelle; cell projection; intracellular non-membrane-bounded organelle; intracellular organelle part; nuclear lumen; intracellular part; nucleolus; cerebellar mossy fiber; cell; organelle part; non-membrane-bounded organelle; membrane-enclosed lumen; intracellular membrane-bounded organelle; axon; organelle; nucleus; intracellular organelle lumen; intracellular; cell part; neuron …	sequence-specific DNA binding RNA polymerase II transcription factor activity; DNA binding; transcription corepressor activity; transcription cofactor activity; sequence-specific DNA binding transcription factor activity; heterocyclic compound binding; organic cyclic compound binding; RNA polymerase II transcription cofactor activity; RNA polymerase II transcription factor binding transcription f…	K09169			IPR019548; IPR003619; IPR020604;	CTF transcription factor/nuclear factor 1, DNA-binding domain; MAD homology 1, Dwarfin-type; CTF transcription factor/nuclear factor 1, N-terminal;
P18621	37	60S ribosomal protein L17	122.7	_ETAQAIK(ac)GMHIR_	0.51861	1.016	......K....R.	cyto	establishment of protein localization to organelle; single-organism process; biosynthetic process; multi-organism cellular process; cellular metabolic process; protein transport; protein complex disassembly; establishment of localization; protein targeting; protein targeting to membrane; metabolic process; establishment of localization in cell; nuclear-transcribed mRNA catabolic process, nonsense…	intracellular organelle; ribosome; intracellular non-membrane-bounded organelle; cytosolic large ribosomal subunit; cytoplasm; intracellular organelle part; macromolecular complex; intracellular part; cell; cytosol; organelle part; non-membrane-bounded organelle; organelle; large ribosomal subunit; intracellular; cell part; ribosomal subunit; cytosolic part; ribonucleoprotein complex; cytoplasmic…	structural constituent of ribosome; structural molecule activity;	K02880	RP-L17e; large subunit ribosomal protein L17e	hsa03010 Ribosome - Homo sapiens (human) ;			Ribosome, cytoplasmic; Nop56p-associated pre-rRNA complex; 60S ribosomal subunit, cytoplasmic;
P07900	283	Heat shock protein HSP 90-alpha;Putative heat shock protein HSP 90-alpha A2;Heat shock protein HSP 90-beta;Putative heat shock protein HSP 90-beta 2	122.7	_EK(ac)YIDQEELNK_	-1.9489	0.964	......KL.....	cyto	single organism signaling; cellular component biogenesis; regulation of nitric oxide biosynthetic process; positive regulation of biosynthetic process; cellular component morphogenesis; cellular metabolic process; protein transport; response to external stimulus; metabolic process; response to topologically incorrect protein; macromolecular complex assembly; cell cycle phase transition; protein m…	membrane; intracellular organelle; cytoplasmic vesicle; cell periphery; membrane-bounded vesicle; melanosome; cytoplasmic membrane-bounded vesicle; vesicle; cytoplasm; intracellular part; cytosol; cell; plasma membrane; pigment granule; organelle; intracellular membrane-bounded organelle; intracellular; cell part; membrane-bounded organelle; cytoplasmic part;	nitric-oxide synthase regulator activity; nucleoside phosphate binding; protein dimerization activity; hydrolase activity, acting on acid anhydrides; protein binding; hydrolase activity; ATPase activity; organic cyclic compound binding; heterocyclic compound binding; identical protein binding; pyrophosphatase activity; catalytic activity; ribonucleotide binding; binding; purine ribonucleoside bin…	K04079	htpG; molecular chaperone HtpG	hsa04621 NOD-like receptor signaling pathway - Homo sapiens (human) ; hsa04914 Progesterone-mediated oocyte maturation - Homo sapiens (human) ; hsa05215 Prostate cancer - Homo sapiens (human) ; hsa04612 Antigen processing and presentation - Homo sapiens (human) ; hsa05200 Pathways in cancer - Homo sapiens (human) ; hsa04141 Protein processing in endoplasmic reticulum - Homo sapiens (human) ; hsa0…	IPR020575; IPR020568; IPR003594;	Heat shock protein Hsp90, N-terminal; Ribosomal protein S5 domain 2-type fold; Histidine kinase-like ATPase, ATP-binding domain;	TNF-alpha/NF-kappa B signaling complex 6; CDC37-HSP90AA1-HSP90AB1-MAP3K11 complex; Kinase maturation complex 1; HSP90-FKBP38-CAM-Cacomplex; Kinase maturation complex 2; IKBKB-CDC37-KIAA1967-HSP90AB1-HSP90AA1 complex; TNF-alpha/NF-kappa B signaling complex 10; HSP90-CIP1-FKBPL complex; eNOS-HSP90 complex, VEGF induced; eNOS-HSP90-AKT complex, VEGF induced; TNF-alpha/NF-kappa B signaling complex 7;…
O60701	434	UDP-glucose 6-dehydrogenase	122.7	_MLK(ac)PAFIFDGR_	0.075221	0.893	......KS.....	cyto	nucleotide-sugar biosynthetic process; organic acid biosynthetic process; UDP-glucuronate metabolic process; glycosaminoglycan biosynthetic process; nucleotide metabolic process; single-organism process; biosynthetic process; cellular metabolic process; phosphate-containing compound metabolic process; glycosaminoglycan metabolic process; metabolic process; carbohydrate derivative biosynthetic pro…	cell part; intracellular; cytoplasm; intracellular part; cytosol; cell; cytoplasmic part;	nucleoside phosphate binding; nucleotide binding; cofactor binding; oxidoreductase activity; electron carrier activity; heterocyclic compound binding; organic cyclic compound binding; oxidoreductase activity, acting on CH-OH group of donors; oxidoreductase activity, acting on the CH-OH group of donors, NAD or NADP as acceptor; UDP-glucose 6-dehydrogenase activity; NAD binding; catalytic activity;…	K00012	UGDH; UDPglucose 6-dehydrogenase [EC:1.1.1.22]	hsa00053 Ascorbate and aldarate metabolism - Homo sapiens (human) ; hsa00500 Starch and sucrose metabolism - Homo sapiens (human) ; hsa01100 Metabolic pathways - Homo sapiens (human) ; hsa00040 Pentose and glucuronate interconversions - Homo sapiens (human) ; hsa00520 Amino sugar and nucleotide sugar metabolism - Homo sapiens (human) ;	IPR001732; IPR008927; IPR014027; IPR016040; IPR014026;	UDP-glucose/GDP-mannose dehydrogenase, C-terminal; UDP-glucose/GDP-mannose dehydrogenase, N-terminal; NAD(P)-binding domain; UDP-glucose/GDP-mannose dehydrogenase, dimerisation; 6-phosphogluconate dehydrogenase, C-terminal-like;
P43243	554	Matrin-3	122.46	_EDAMAMVDHCLK(ac)K_	-0.28327	1.066	.....LK......	nucl		membrane; intracellular organelle; organelle membrane; nuclear envelope; organelle envelope; intracellular organelle part; nuclear lumen; endomembrane system; intracellular part; cell; organelle part; membrane-enclosed lumen; intracellular membrane-bounded organelle; organelle; nucleus; nuclear membrane; intracellular organelle lumen; cell part; intracellular; nuclear matrix; envelope; organelle …	organic cyclic compound binding; heterocyclic compound binding; RNA binding; nucleoside phosphate binding; transition metal ion binding; binding; ion binding; nucleic acid binding; cation binding; metal ion binding; nucleotide binding; zinc ion binding; structural molecule activity; small molecule binding;	K13213			IPR015880; IPR000504; IPR003604; IPR012677; IPR000690;	Zinc finger, C2H2-type matrin; Zinc finger, C2H2-like; Nucleotide-binding, alpha-beta plait; RNA recognition motif domain; Zinc finger, U1-type;	p54-PSF-matrin3 complex; SNW1 complex;
Q9H9J2	43	39S ribosomal protein L44, mitochondrial	122.13	_FQK(ac)ELER_	0.42507		....F.K.L....	mito	RNA processing; cellular aromatic compound metabolic process; organic cyclic compound metabolic process; nitrogen compound metabolic process; primary metabolic process; cellular metabolic process; organic substance metabolic process; RNA metabolic process; metabolic process; heterocycle metabolic process; nucleic acid metabolic process; nucleobase-containing compound metabolic process; cellular m…	ribosome; intracellular organelle; intracellular non-membrane-bounded organelle; cytoplasm; macromolecular complex; intracellular part; cell; mitochondrion; non-membrane-bounded organelle; intracellular membrane-bounded organelle; organelle; intracellular; cell part; membrane-bounded organelle; ribonucleoprotein complex; cytoplasmic part;	RNA binding; double-stranded RNA binding; endoribonuclease activity; hydrolase activity; endoribonuclease activity, producing 5'-phosphomonoesters; heterocyclic compound binding; organic cyclic compound binding; ribonuclease III activity; endonuclease activity, active with either ribo- or deoxyribonucleic acids and producing 5'-phosphomonoesters; catalytic activity; binding; nucleic acid binding;…	K17425			IPR014720; IPR000999;	Double-stranded RNA-binding domain; Ribonuclease III domain;	55S ribosome, mitochondrial; 39S ribosomal subunit, mitochondrial;
O43707	417	Alpha-actinin-4;Alpha-actinin-1	121.73	_LDHLAEK(ac)FR_	-0.96248	0.918	......K.F....	cyto	regulation of vesicle-mediated transport; cellular component biogenesis; regulation of cell death; blood coagulation; regulation of biological quality; single-organism process; protein transport; positive regulation of pinocytosis; establishment of localization; positive regulation of cellular component organization; response to wounding; actin cytoskeleton organization; establishment of localiza…	secretory granule lumen; extracellular region part; cell cortex; cytoplasmic vesicle; membrane-bounded vesicle; cell periphery; myofibril; cytoplasmic membrane-bounded vesicle; vesicle; cytoplasm; cytoplasmic vesicle part; cortical cytoskeleton; macromolecular complex; intracellular part; Z disc; cell; I band; pseudopodium; organelle part; non-membrane-bounded organelle; membrane-enclosed lumen; …	actin filament binding; receptor binding; protein dimerization activity; nucleoside binding; ion binding; integrin binding; protein binding; heterocyclic compound binding; organic cyclic compound binding; identical protein binding; cytoskeletal protein binding; protein homodimerization activity; binding; actin binding; cation binding; metal ion binding; calcium ion binding; protein complex bindin…	K05699	ACTN; actinin alpha	hsa04810 Regulation of actin cytoskeleton - Homo sapiens (human) ; hsa04530 Tight junction - Homo sapiens (human) ; hsa05203 Viral carcinogenesis - Homo sapiens (human) ; hsa04520 Adherens junction - Homo sapiens (human) ; hsa05412 Arrhythmogenic right ventricular cardiomyopathy (ARVC) - Homo sapiens (human) ; hsa05146 Amoebiasis - Homo sapiens (human) ; hsa04670 Leukocyte transendothelial migrat…	IPR014837; IPR001715; IPR011992; IPR002048;	EF-hand domain; EF-hand, Ca insensitive; Calponin homology domain; EF-hand domain pair;	Ternary complex; P2X7 receptor signalling complex;
P14625	410	Endoplasmin;Putative endoplasmin-like protein	121.36	_KSDYIK(ac)LYVR_	0.22664	1.358	......K.F....	E.R.	single organism signaling; cellular component biogenesis; regulation of biological quality; regulation of cell death; positive regulation of cellular protein metabolic process; response to organophosphorus; cellular metabolic process; protein transport; metabolic process; actin cytoskeleton organization; response to topologically incorrect protein; positive regulation of molecular function; metal…	membrane; nuclear outer membrane-endoplasmic reticulum membrane network; endoplasmic reticulum; cytoplasmic vesicle; organelle membrane; cell periphery; membrane-bounded vesicle; cytoplasmic membrane-bounded vesicle; vesicle; cytoplasm; intracellular part; cell; organelle part; pigment granule; membrane-enclosed lumen; intracellular organelle lumen; membrane part; intracellular; cell part; perinu…	nucleoside phosphate binding; protein phosphatase binding; receptor binding; protein binding; organic cyclic compound binding; heterocyclic compound binding; ribonucleotide binding; binding; purine ribonucleoside binding; cation binding; anion binding; phosphatase binding; adenyl ribonucleotide binding; adenyl nucleotide binding; low-density lipoprotein particle receptor binding; purine nucleotid…	K09487	HSP90B; heat shock protein 90kDa beta	hsa04621 NOD-like receptor signaling pathway - Homo sapiens (human) ; hsa04918 Thyroid hormone synthesis - Homo sapiens (human) ; hsa05215 Prostate cancer - Homo sapiens (human) ; hsa05200 Pathways in cancer - Homo sapiens (human) ; hsa04141 Protein processing in endoplasmic reticulum - Homo sapiens (human) ; hsa04915 Estrogen signaling pathway - Homo sapiens (human) ; hsa04151 PI3K-Akt signaling…	IPR020575; IPR020568; IPR003594;	Heat shock protein Hsp90, N-terminal; Ribosomal protein S5 domain 2-type fold; Histidine kinase-like ATPase, ATP-binding domain;
Q9UQE7	105	Structural maintenance of chromosomes protein 3	121.13	_VIGAK(ac)K(ac)DQYFLDKK_	-0.49638	1.889		cyto	single organism signaling; negative regulation of developmental process; cellular developmental process; mitosis; single-organism process; regulation of DNA-dependent DNA replication; regulation of cell cycle process; cellular metabolic process; signal transduction; metabolic process; cell communication; metaphase/anaphase transition of mitotic cell cycle; cell cycle phase transition; negative re…	extracellular region part; cytoplasm; macromolecular complex; intracellular part; meiotic cohesin complex; cell; extracellular matrix part; organelle part; chromosomal part; non-membrane-bounded organelle; basement membrane; cytoskeleton; membrane-enclosed lumen; condensed chromosome; nucleoplasm; intracellular organelle lumen; microtubule cytoskeleton; nuclear chromosome part; intracellular; cel…	ATP binding; motor activity; dynein binding; nucleoside phosphate binding; nucleoside binding; ion binding; hydrolase activity, acting on acid anhydrides; hydrolase activity; protein binding; chromatin binding; nucleotide binding; nucleoside-triphosphatase activity; organic cyclic compound binding; heterocyclic compound binding; ribonucleoside binding; pyrophosphatase activity; catalytic activity…	K06669	SMC3; structural maintenance of chromosome 3 (chondroitin sulfate proteoglycan 6)	hsa04114 Oocyte meiosis - Homo sapiens (human) ; hsa04110 Cell cycle - Homo sapiens (human) ;	IPR010935; IPR027417; IPR003395;	RecF/RecN/SMC, N-terminal; SMCs flexible hinge; P-loop containing nucleoside triphosphate hydrolase;	Cohesin-SA1 complex; SMC1-SMC3 complex; CDCA5-PDS5A-RAD21-SMC1A-PDS5B-SMC3 complex; Mitotic 14S cohesin 2 complex; SNF2h-cohesin-NuRD complex; Cohesin-SA2 complex; Sororin-cohesin complex; Mitotic 14S cohesin 1 complex;
Q9UQE7	106	Structural maintenance of chromosomes protein 3	121.13	_VIGAK(ac)K(ac)DQYFLDK_	0.071988	1.889		cyto	single organism signaling; negative regulation of developmental process; cellular developmental process; mitosis; single-organism process; regulation of DNA-dependent DNA replication; regulation of cell cycle process; cellular metabolic process; signal transduction; metabolic process; cell communication; metaphase/anaphase transition of mitotic cell cycle; cell cycle phase transition; negative re…	extracellular region part; cytoplasm; macromolecular complex; intracellular part; meiotic cohesin complex; cell; extracellular matrix part; organelle part; chromosomal part; non-membrane-bounded organelle; basement membrane; cytoskeleton; membrane-enclosed lumen; condensed chromosome; nucleoplasm; intracellular organelle lumen; microtubule cytoskeleton; nuclear chromosome part; intracellular; cel…	ATP binding; motor activity; dynein binding; nucleoside phosphate binding; nucleoside binding; ion binding; hydrolase activity, acting on acid anhydrides; hydrolase activity; protein binding; chromatin binding; nucleotide binding; nucleoside-triphosphatase activity; organic cyclic compound binding; heterocyclic compound binding; ribonucleoside binding; pyrophosphatase activity; catalytic activity…	K06669	SMC3; structural maintenance of chromosome 3 (chondroitin sulfate proteoglycan 6)	hsa04114 Oocyte meiosis - Homo sapiens (human) ; hsa04110 Cell cycle - Homo sapiens (human) ;	IPR010935; IPR027417; IPR003395;	RecF/RecN/SMC, N-terminal; SMCs flexible hinge; P-loop containing nucleoside triphosphate hydrolase;	Cohesin-SA1 complex; SMC1-SMC3 complex; CDCA5-PDS5A-RAD21-SMC1A-PDS5B-SMC3 complex; Mitotic 14S cohesin 2 complex; SNF2h-cohesin-NuRD complex; Cohesin-SA2 complex; Sororin-cohesin complex; Mitotic 14S cohesin 1 complex;
P07237	263	Protein disulfide-isomerase	120.9	_THILLFLPK(ac)SVSDYDGK_	0.16693	1.682	......KF.....	extr	regulation of cellular process; cellular component organization; regulation of biological quality; cell redox homeostasis; cellular protein metabolic process; single-organism process; cellular metabolic process; lipoprotein metabolic process; organic substance metabolic process; homeostatic process; metabolic process; cellular amino acid metabolic process; cellular modified amino acid metabolic p…	membrane; endoplasmic reticulum lumen; intracellular organelle; endoplasmic reticulum; cytoplasmic vesicle; cell periphery; membrane-bounded vesicle; melanosome; cytoplasmic membrane-bounded vesicle; vesicle; cytoplasm; intracellular organelle part; intracellular part; cell; extracellular region; organelle part; plasma membrane; pigment granule; organelle; intracellular membrane-bounded organelle…	protein disulfide oxidoreductase activity; peptidyl-proline dioxygenase activity; oxidoreductase activity, acting on paired donors, with incorporation or reduction of molecular oxygen; procollagen-proline 4-dioxygenase activity; oxidoreductase activity, acting on paired donors, with incorporation or reduction of molecular oxygen, 2-oxoglutarate as one donor, and incorporation of one atom each of …	K09580	PDIA1; protein disulfide-isomerase A1 [EC:5.3.4.1]	hsa04141 Protein processing in endoplasmic reticulum - Homo sapiens (human) ;	IPR005788; IPR012336; IPR013766;	Thioredoxin domain; Thioredoxin-like fold; Disulphide isomerase;	Prolyl 4-hydroxylase-type);
Q15149	877	Plectin	120.9	_EAEGQLQK(ac)LQEALR_	0.71268	1.226	....L.K......	cyto_nucl	cellular component biogenesis; cell junction assembly; cell-substrate junction assembly; cellular component organization; death; single-organism cellular process; single-organism process; cellular component disassembly involved in execution phase of apoptosis; cell junction organization; cellular component assembly; cell death; hemidesmosome assembly; apoptotic process; cellular component disasse…	membrane; intracellular organelle; intracellular non-membrane-bounded organelle; cell periphery; cell junction; myofibril; cytoplasm; anchoring junction; intracellular part; sarcoplasm; cytosol; cell; organelle part; plasma membrane; non-membrane-bounded organelle; cytoskeleton; organelle; focal adhesion; intermediate filament cytoskeleton; costamere; intracellular; cell part; adherens junction; …	structural constituent of muscle; structural molecule activity;	K10388			IPR001715; IPR005326;	Calponin homology domain; Plectin/S10, N-terminal;
O95864	409	Fatty acid desaturase 2	120.9	_SLCAK(ac)HGIEYQEKPLLR_	-0.99246		......KH.....	plas	unsaturated fatty acid metabolic process; organic acid biosynthetic process; alpha-linolenic acid metabolic process; biosynthetic process; cellular lipid metabolic process; cellular metabolic process; lipid biosynthetic process; organic substance metabolic process; metabolic process; generation of precursor metabolites and energy; monocarboxylic acid metabolic process; cellular process; lipid met…	membrane; intracellular organelle; intrinsic to plasma membrane; endoplasmic reticulum; nuclear outer membrane-endoplasmic reticulum membrane network; organelle membrane; cell periphery; cytoplasm; intracellular organelle part; intrinsic to membrane; endomembrane system; intracellular part; integral to plasma membrane; cell; integral to membrane; organelle part; plasma membrane; intracellular mem…	iron ion binding; stearoyl-CoA 9-desaturase activity; acyl-CoA desaturase activity; oxidoreductase activity, acting on paired donors, with oxidation of a pair of donors resulting in the reduction of molecular oxygen to two molecules of water; ion binding; oxidoreductase activity, acting on paired donors, with incorporation or reduction of molecular oxygen; oxidoreductase activity; heterocyclic co…	K10226	FADS2; fatty acid desaturase 2 (delta-6 desaturase) [EC:1.14.19.-]	hsa00592 alpha-Linolenic acid metabolism - Homo sapiens (human) ; hsa01040 Biosynthesis of unsaturated fatty acids - Homo sapiens (human) ; hsa03320 PPAR signaling pathway - Homo sapiens (human) ; hsa01212 Fatty acid metabolism - Homo sapiens (human) ;	IPR005804; IPR001199;	Cytochrome b5-like heme/steroid binding domain; Fatty acid desaturase, type 1;
P14625	508	Endoplasmin;Putative endoplasmin-like protein;Protein dopey-1	120.76	_LAK(ac)LLR_	0.3469	1.243	......K.F....	E.R.	single organism signaling; cellular component biogenesis; regulation of biological quality; regulation of cell death; positive regulation of cellular protein metabolic process; response to organophosphorus; cellular metabolic process; protein transport; metabolic process; actin cytoskeleton organization; response to topologically incorrect protein; positive regulation of molecular function; metal…	membrane; nuclear outer membrane-endoplasmic reticulum membrane network; endoplasmic reticulum; cytoplasmic vesicle; organelle membrane; cell periphery; membrane-bounded vesicle; cytoplasmic membrane-bounded vesicle; vesicle; cytoplasm; intracellular part; cell; organelle part; pigment granule; membrane-enclosed lumen; intracellular organelle lumen; membrane part; intracellular; cell part; perinu…	nucleoside phosphate binding; protein phosphatase binding; receptor binding; protein binding; organic cyclic compound binding; heterocyclic compound binding; ribonucleotide binding; binding; purine ribonucleoside binding; cation binding; anion binding; phosphatase binding; adenyl ribonucleotide binding; adenyl nucleotide binding; low-density lipoprotein particle receptor binding; purine nucleotid…	K09487	HSP90B; heat shock protein 90kDa beta	hsa04621 NOD-like receptor signaling pathway - Homo sapiens (human) ; hsa04918 Thyroid hormone synthesis - Homo sapiens (human) ; hsa05215 Prostate cancer - Homo sapiens (human) ; hsa05200 Pathways in cancer - Homo sapiens (human) ; hsa04141 Protein processing in endoplasmic reticulum - Homo sapiens (human) ; hsa04915 Estrogen signaling pathway - Homo sapiens (human) ; hsa04151 PI3K-Akt signaling…	IPR020575; IPR020568; IPR003594;	Heat shock protein Hsp90, N-terminal; Ribosomal protein S5 domain 2-type fold; Histidine kinase-like ATPase, ATP-binding domain;
P49821	375	NADH dehydrogenase [ubiquinone] flavoprotein 1, mitochondrial	120.63	_LIEFYK(ac)HESCGQCTPCR_	-0.53066	1.304	......KH.....	mito	phosphorylation; ATP synthesis coupled electron transport; oxidation-reduction process; small molecule metabolic process; oxidative phosphorylation; mitochondrial electron transport, NADH to ubiquinone; respiratory electron transport chain; cellular respiration; cellular metabolic process; phosphate-containing compound metabolic process; metabolic process; generation of precursor metabolites and …	membrane; intracellular organelle; mitochondrial part; organelle membrane; cytoplasm; intracellular organelle part; organelle envelope; macromolecular complex; respiratory chain complex I; intracellular part; mitochondrial respiratory chain complex I; mitochondrial membrane part; cell; organelle part; mitochondrion; mitochondrial respiratory chain; organelle; intracellular membrane-bounded organe…	oxidoreductase activity, acting on NAD(P)H; nucleoside phosphate binding; ion binding; NADH dehydrogenase (quinone) activity; nucleotide binding; 4 iron, 4 sulfur cluster binding; cofactor binding; oxidoreductase activity, acting on NAD(P)H, quinone or similar compound as acceptor; NADH dehydrogenase (ubiquinone) activity; oxidoreductase activity; heterocyclic compound binding; organic cyclic com…	K03942	NDUFV1; NADH dehydrogenase (ubiquinone) flavoprotein 1 [EC:1.6.5.3 1.6.99.3]	hsa04932 Non-alcoholic fatty liver disease (NAFLD) - Homo sapiens (human) ; hsa00190 Oxidative phosphorylation - Homo sapiens (human) ; hsa05010 Alzheimer's disease - Homo sapiens (human) ; hsa05012 Parkinson's disease - Homo sapiens (human) ; hsa05016 Huntington's disease - Homo sapiens (human) ; hsa01100 Metabolic pathways - Homo sapiens (human) ;	IPR011538; IPR019554; IPR019575;	NADH ubiquinone oxidoreductase, F subunit, iron sulphur binding; NADH:ubiquinone oxidoreductase, 51kDa subunit; Soluble ligand binding domain;	Respiratory chain complex I, mitochondrial; Respiratory chain complex Imitochondrial;
P07737	105	Profilin-1	120.63	_STGGAPTFNVTVTK(ac)TDK_	0.26873	0.828	....V.K......	cyto	neural tube formation; blood coagulation; regulation of biological quality; tube formation; chordate embryonic development; positive regulation of biosynthetic process; single-organism process; cellular response to growth factor stimulus; establishment of localization; positive regulation of cellular component organization; response to wounding; regulation of RNA biosynthetic process; tissue morp…	intracellular organelle; cell projection; intracellular non-membrane-bounded organelle; cytoplasm; intracellular part; cell; actin cytoskeleton; synapse; non-membrane-bounded organelle; cytoskeleton; organelle; intracellular membrane-bounded organelle; nucleus; intracellular; cell part; neuron projection; membrane-bounded organelle; neuron part;	phosphatidylinositol phosphate binding; phosphatidylinositol-4,5-bisphosphate binding; binding; phospholipid binding; phosphatidylinositol binding; ion binding; lipid binding; anion binding;	K05759	PFN; profilin	hsa05132 Salmonella infection - Homo sapiens (human) ; hsa04810 Regulation of actin cytoskeleton - Homo sapiens (human) ; hsa04015 Rap1 signaling pathway - Homo sapiens (human) ; hsa05131 Shigellosis - Homo sapiens (human) ;			RIAM-Rap1-GTP-profilin complex; RIAM-profilin complex; Profilin 1 complex;
P35754	20	Glutaredoxin-1	120.57	_VVVFIK(ac)PTCPYCR_	1.2895		....F.K......	cyto	regulation of cellular process; regulation of biological quality; cellular aromatic compound metabolic process; nucleobase-containing small molecule interconversion; oxidation-reduction process; small molecule metabolic process; cell redox homeostasis; single-organism cellular process; nitrogen compound metabolic process; organic cyclic compound metabolic process; cellular homeostasis; single-org…	organelle; intracellular membrane-bounded organelle; intracellular organelle; nucleus; cell part; intracellular; cytoplasm; intracellular part; membrane-bounded organelle; cytosol; cell; mitochondrion; cytoplasmic part;	protein disulfide oxidoreductase activity; disulfide oxidoreductase activity; electron carrier activity; catalytic activity; oxidoreductase activity, acting on a sulfur group of donors; glutathione disulfide oxidoreductase activity; peptide disulfide oxidoreductase activity; oxidoreductase activity;	K03676			IPR002109; IPR011899; IPR014025; IPR012336;	Glutaredoxin; Glutaredoxin, eukaryotic/virial; Glutaredoxin subgroup; Thioredoxin-like fold;
P09493	152	Tropomyosin alpha-1 chain	120.55	_EAK(ac)HIAEDADR_	0.49618	2.043	......KH.....	cyto	cellular component biogenesis; regulation of biological quality; positive regulation of blood pressure; positive regulation of heart rate by epinephrine; chordate embryonic development; muscle tissue morphogenesis; cellular component morphogenesis; actin cytoskeleton organization; heart development; positive regulation of multicellular organismal process; regulation of localization; cardiac ventr…	membrane; cell periphery; ruffle membrane; myofibril; cytoplasm; macromolecular complex; intracellular part; bleb; cell; actin filament bundle; muscle thin filament tropomyosin; organelle part; non-membrane-bounded organelle; cytoskeleton; leading edge membrane; membrane part; cell part; intracellular; contractile fiber; striated muscle thin filament; actin filament; stress fiber; actomyosin; fil…	cytoskeletal protein binding; structural constituent of cytoskeleton; binding; actin binding; protein binding; structural molecule activity; structural constituent of muscle;	K10373	TPM1; tropomyosin 1	hsa05410 Hypertrophic cardiomyopathy (HCM) - Homo sapiens (human) ; hsa04261 Adrenergic signaling in cardiomyocytes - Homo sapiens (human) ; hsa05414 Dilated cardiomyopathy - Homo sapiens (human) ; hsa05206 MicroRNAs in cancer - Homo sapiens (human) ; hsa04260 Cardiac muscle contraction - Homo sapiens (human) ;
P26038	79	Moesin	120.45	_KESPLLFK(ac)FR_	-0.20113	0.77	......KF.....	cyto	regulation of cellular process; cell migration; leukocyte cell-cell adhesion; localization of cell; regulation of cellular component movement; single-organism cellular process; single-organism process; regulation of cell migration; immune system process; cell motility; membrane docking; biological adhesion; cell-cell adhesion; regulation of biological process; leukocyte migration; regulation of l…	basolateral plasma membrane; membrane; extracellular region part; apical plasma membrane; extrinsic to membrane; membrane-bounded vesicle; cell periphery; vesicle; cytoplasm; intracellular part; cell; organelle part; non-membrane-bounded organelle; membrane-enclosed lumen; extracellular vesicular exosome; cytoskeleton; intracellular organelle lumen; cell part; membrane part; intracellular; filopo…	structural constituent of cytoskeleton; structural molecule activity;	K05763	MSN; moesin	hsa05162 Measles - Homo sapiens (human) ; hsa05205 Proteoglycans in cancer - Homo sapiens (human) ; hsa04810 Regulation of actin cytoskeleton - Homo sapiens (human) ; hsa04670 Leukocyte transendothelial migration - Homo sapiens (human) ;	IPR019748; IPR018980; IPR008954; IPR019749; IPR018979; IPR011993; IPR011259; IPR014352; IPR000299;	FERM, N-terminal; Ezrin/radixin/moesin, C-terminal; FERM domain; Band 4.1 domain; Pleckstrin homology-like domain; FERM, C-terminal PH-like domain; FERM central domain; FERM/acyl-CoA-binding protein, 3-helical bundle; Moesin tail domain;
Q9ULD4	105	Bromodomain and PHD finger-containing protein 3	120.4	_ESCSK(ac)HASGTSFHLPQPSFR_	-0.13478	1.924	..E...KH.....	nucl	internal peptidyl-lysine acetylation; single-multicellular organism process; cellular component organization; blood coagulation; regulation of biological quality; histone modification; cellular protein metabolic process; platelet degranulation; single-organism process; response to stimulus; cellular metabolic process; hemostasis; establishment of localization; organic substance metabolic process;…	intracellular organelle; MOZ/MORF histone acetyltransferase complex; intracellular organelle part; cytoplasm; macromolecular complex; nuclear lumen; intracellular part; cytosol; cell; extracellular region; organelle part; histone acetyltransferase complex; organelle; intracellular membrane-bounded organelle; membrane-enclosed lumen; H3 histone acetyltransferase complex; nucleus; nucleoplasm; intr…	cation binding; metal ion binding; zinc ion binding; transition metal ion binding; binding; ion binding;	K11350			IPR013083; IPR001965; IPR000313; IPR011011; IPR001487; IPR019542; IPR019787;	Bromodomain; Zinc finger, PHD-type; Zinc finger, PHD-finger; Zinc finger, FYVE/PHD-type; Enhancer of polycomb-like, N-terminal; PWWP domain; Zinc finger, RING/FYVE/PHD-type;	ING5 complex;
P07900	478	Heat shock protein HSP 90-alpha	120.4	_YYTSASGDEMVSLK(ac)DYCTR_	-0.68155	0.883	......KL.....	cyto	single organism signaling; cellular component biogenesis; regulation of nitric oxide biosynthetic process; positive regulation of biosynthetic process; cellular component morphogenesis; cellular metabolic process; protein transport; response to external stimulus; metabolic process; response to topologically incorrect protein; macromolecular complex assembly; cell cycle phase transition; protein m…	membrane; intracellular organelle; cytoplasmic vesicle; cell periphery; membrane-bounded vesicle; melanosome; cytoplasmic membrane-bounded vesicle; vesicle; cytoplasm; intracellular part; cytosol; cell; plasma membrane; pigment granule; organelle; intracellular membrane-bounded organelle; intracellular; cell part; membrane-bounded organelle; cytoplasmic part;	nitric-oxide synthase regulator activity; nucleoside phosphate binding; protein dimerization activity; hydrolase activity, acting on acid anhydrides; protein binding; hydrolase activity; ATPase activity; organic cyclic compound binding; heterocyclic compound binding; identical protein binding; pyrophosphatase activity; catalytic activity; ribonucleotide binding; binding; purine ribonucleoside bin…	K04079	htpG; molecular chaperone HtpG	hsa04621 NOD-like receptor signaling pathway - Homo sapiens (human) ; hsa04914 Progesterone-mediated oocyte maturation - Homo sapiens (human) ; hsa05215 Prostate cancer - Homo sapiens (human) ; hsa04612 Antigen processing and presentation - Homo sapiens (human) ; hsa05200 Pathways in cancer - Homo sapiens (human) ; hsa04141 Protein processing in endoplasmic reticulum - Homo sapiens (human) ; hsa0…	IPR020575; IPR020568; IPR003594;	Heat shock protein Hsp90, N-terminal; Ribosomal protein S5 domain 2-type fold; Histidine kinase-like ATPase, ATP-binding domain;	TNF-alpha/NF-kappa B signaling complex 6; CDC37-HSP90AA1-HSP90AB1-MAP3K11 complex; Kinase maturation complex 1; HSP90-FKBP38-CAM-Cacomplex; Kinase maturation complex 2; IKBKB-CDC37-KIAA1967-HSP90AB1-HSP90AA1 complex; TNF-alpha/NF-kappa B signaling complex 10; HSP90-CIP1-FKBPL complex; eNOS-HSP90 complex, VEGF induced; eNOS-HSP90-AKT complex, VEGF induced; TNF-alpha/NF-kappa B signaling complex 7;…
P29401	204	Transketolase	120.39	_LGQSDPAPLQHQMDIYQK(ac)R_	-0.7185	1.243	.....YK......	cyto	monosaccharide catabolic process; NADP metabolic process; pyridine nucleotide metabolic process; nucleotide metabolic process; biosynthetic process; pyridine-containing compound metabolic process; cellular metabolic process; phosphate-containing compound metabolic process; glucose metabolic process; metabolic process; generation of precursor metabolites and energy; carbohydrate derivative biosynt…	organelle; intracellular membrane-bounded organelle; intracellular organelle; nucleus; cell part; intracellular; peroxisome; microbody; cytoplasm; intracellular part; membrane-bounded organelle; cytosol; cell; cytoplasmic part;	identical protein binding; catalytic activity; protein homodimerization activity; binding; transferase activity, transferring aldehyde or ketonic groups; protein dimerization activity; ion binding; cation binding; metal ion binding; protein binding; transferase activity; cofactor binding; transketolase activity;	K00615	E2.2.1.1; transketolase [EC:2.2.1.1]	hsa00030 Pentose phosphate pathway - Homo sapiens (human) ; hsa01100 Metabolic pathways - Homo sapiens (human) ; hsa01200 Carbon metabolism - Homo sapiens (human) ; hsa01230 Biosynthesis of amino acids - Homo sapiens (human) ;	IPR005474; IPR005476; IPR009014; IPR005475;	Transketolase, C-terminal; Transketolase-like, pyrimidine-binding domain; Transketolase, C-terminal/Pyruvate-ferredoxin oxidoreductase, domain II; Transketolase, N-terminal;
P10599	8	Thioredoxin	120.11	_QIESK(ac)TAFQEALDAAGDK_	0.11372	0.604		extr	single organism signaling; regulation of biological quality; glucose homeostasis; negative regulation of intracellular protein transport; nucleotide-binding domain, leucine rich repeat containing receptor signaling pathway; response to glucose stimulus; cellular metabolic process; metabolic process; generation of precursor metabolites and energy; regulation of localization; positive regulation of…	intracellular organelle; dendrite; cell projection; intracellular organelle part; cytoplasm; neuronal cell body; nuclear lumen; intracellular part; cytosol; cell; extracellular region; organelle part; mitochondrion; membrane-enclosed lumen; organelle; axon; intracellular membrane-bounded organelle; nucleus; nucleoplasm; intracellular organelle lumen; cell part; intracellular; neuron projection; c…	protein disulfide oxidoreductase activity; disulfide oxidoreductase activity; electron carrier activity; catalytic activity; oxidoreductase activity, acting on a sulfur group of donors; oxidoreductase activity; peptide disulfide oxidoreductase activity;	K03671			IPR012336; IPR013766;	Thioredoxin domain; Thioredoxin-like fold;
P13639	498	Elongation factor 2	120.06	_VMK(ac)FSVSPVVR_	1.2834	0.797	....F.K......	cyto	translational elongation; cellular protein metabolic process; biosynthetic process; primary metabolic process; cellular metabolic process; organic substance biosynthetic process; cellular biosynthetic process; organic substance metabolic process; metabolic process; cellular macromolecule biosynthetic process; cellular macromolecule metabolic process; gene expression; macromolecule metabolic proce…	cell part; intracellular; cytoplasm; macromolecular complex; intracellular part; ribonucleoprotein complex; cytosol; cell; cytoplasmic part; polysome;	RNA binding; nucleoside phosphate binding; translation elongation factor activity; nucleoside binding; ion binding; hydrolase activity, acting on acid anhydrides; hydrolase activity; nucleotide binding; nucleoside-triphosphatase activity; organic cyclic compound binding; heterocyclic compound binding; translation factor activity, nucleic acid binding; ribonucleoside binding; pyrophosphatase activ…	K03234			IPR027417; IPR000795; IPR005517; IPR005225; IPR004161; IPR000640; IPR020568; IPR009022; IPR014721; IPR009000;	Elongation factor, GTP-binding domain; Small GTP-binding protein domain; Translation elongation factor EFG/EF2, domain IV; Ribosomal protein S5 domain 2-type fold, subgroup; Translation elongation factor EFG, V domain; Elongation factor G, III-V domain; Translation protein, beta-barrel domain; Ribosomal protein S5 domain 2-type fold; Translation elongation factor EFTu/EF1A, domain 2; P-loop conta…	Nop56p-associated pre-rRNA complex;
P49720	77	Proteasome subunit beta type-3	120.06	_LNLYELK(ac)EGR_	0.58032	0.774	.....LK......	cyto	single organism signaling; regulation of biological quality; regulation of cell death; positive regulation of cellular protein metabolic process; positive regulation of ubiquitin-protein ligase activity; regulation of cell cycle process; cellular metabolic process; signal transduction involved in mitotic G1 DNA damage checkpoint; signal transduction involved in mitotic DNA integrity checkpoint; p…	intracellular organelle; proteasome complex; intracellular organelle part; cytoplasm; macromolecular complex; nuclear lumen; intracellular part; cytosol; cell; organelle part; organelle; intracellular membrane-bounded organelle; membrane-enclosed lumen; nucleoplasm; nucleus; intracellular organelle lumen; intracellular; cell part; proteasome core complex; protein complex; membrane-bounded organel…	endopeptidase activity; threonine-type endopeptidase activity; peptidase activity; catalytic activity; threonine-type peptidase activity; peptidase activity, acting on L-amino acid peptides; hydrolase activity;	K02735	PSMB3; 20S proteasome subunit beta 3 [EC:3.4.25.1]	hsa03050 Proteasome - Homo sapiens (human) ;			PA700-20S-PA28 complex; PA28gamma-20S proteasome; 20S proteasome; 26S proteasome; PA28-20S proteasome;
Q01105	154	Protein SET	119.95	_VLSK(ac)EFHLNESGDPSSK_	-0.78545	1.472	......K.F....	nucl	cellular component biogenesis; regulation of cell death; negative regulation of cellular component organization; regulation of neuron apoptotic process; single-organism process; nuclear transport; biosynthetic process; negative regulation of RNA metabolic process; cellular metabolic process; negative regulation of protein modification process; protein complex disassembly; establishment of localiz…	intracellular organelle; endoplasmic reticulum; intracellular organelle part; cytoplasm; macromolecular complex; nuclear lumen; intracellular part; cytosol; cell; organelle part; intracellular membrane-bounded organelle; organelle; membrane-enclosed lumen; nucleus; nucleoplasm; intracellular organelle lumen; intracellular; cell part; perinuclear region of cytoplasm; protein complex; membrane-boun…	histone binding; organic cyclic compound binding; heterocyclic compound binding; protein phosphatase inhibitor activity; DNA binding; protein phosphatase type 2A regulator activity; enzyme regulator activity; phosphatase regulator activity; protein phosphatase regulator activity; binding; nucleic acid binding; protein binding; enzyme inhibitor activity; phosphatase inhibitor activity;	K11290					CTFC-TAF1 complex;
P26368	462	Splicing factor U2AF 65 kDa subunit	119.88	_VVVTK(ac)YCDPDSYHR_	-0.60637	0.95	......KY.....	nucl	RNA transport; negative regulation of mRNA processing; single-organism process; biosynthetic process; nuclear export; nuclear transport; negative regulation of RNA metabolic process; cellular metabolic process; establishment of localization; DNA-dependent transcription, termination; metabolic process; establishment of localization in cell; nucleic acid transport; nucleobase-containing compound tr…	intracellular organelle; intracellular organelle part; macromolecular complex; nuclear lumen; intracellular part; spliceosomal complex; cell; organelle part; organelle; intracellular membrane-bounded organelle; membrane-enclosed lumen; nucleoplasm; nucleus; intracellular organelle lumen; cell part; intracellular; ribonucleoprotein complex; membrane-bounded organelle; organelle lumen; nuclear part;	organic cyclic compound binding; heterocyclic compound binding; RNA binding; nucleoside phosphate binding; binding; nucleic acid binding; nucleotide binding; small molecule binding;	K12837	U2AF2; splicing factor U2AF 65 kDa subunit	hsa03040 Spliceosome - Homo sapiens (human) ;	IPR000504; IPR012677;	Nucleotide-binding, alpha-beta plait; RNA recognition motif domain;	Nop56p-associated pre-rRNA complex; 17S U2 snRNP; Spliceosome; CF IIAm complex;
O60218	195	Aldo-keto reductase family 1 member B10	119.76	_YKPVTNQVECHPYLTQEK(ac)LIQYCHSK_	-0.26006	0.637	....I.K......	cyto	single-multicellular organism process; digestion; organic hydroxy compound metabolic process; alcohol metabolic process; single-organism process; cellular lipid metabolic process; sesquiterpenoid catabolic process; terpenoid catabolic process; alcohol catabolic process; polyketide metabolic process; cellular metabolic process; organic substance metabolic process; metabolic process; organic hydrox…	organelle; intracellular membrane-bounded organelle; intracellular organelle; cell part; intracellular; lysosome; cytoplasm; vacuole; intracellular part; cell; membrane-bounded organelle; extracellular region; cytoplasmic part; lytic vacuole;	oxidoreductase activity, acting on the aldehyde or oxo group of donors, NAD or NADP as acceptor; oxidoreductase activity, acting on CH-OH group of donors; oxidoreductase activity, acting on the CH-OH group of donors, NAD or NADP as acceptor; catalytic activity; oxidoreductase activity, acting on the aldehyde or oxo group of donors; indanol dehydrogenase activity; retinal dehydrogenase activity; a…	K00011	E1.1.1.21; aldehyde reductase [EC:1.1.1.21]	hsa00052 Galactose metabolism - Homo sapiens (human) ; hsa00051 Fructose and mannose metabolism - Homo sapiens (human) ; hsa01100 Metabolic pathways - Homo sapiens (human) ; hsa00040 Pentose and glucuronate interconversions - Homo sapiens (human) ; hsa00561 Glycerolipid metabolism - Homo sapiens (human) ; hsa00620 Pyruvate metabolism - Homo sapiens (human) ;	IPR023210;	NADP-dependent oxidoreductase domain;
Q8NBJ5	445	Procollagen galactosyltransferase 1	119.57	_FEIFFK(ac)R_	0.5339	1.214	.....FK......	extr	cellular component organization; carbohydrate biosynthetic process; polysaccharide biosynthetic process; single-organism process; biosynthetic process; cellular lipid metabolic process; cellular metabolic process; cellular polysaccharide metabolic process; organic substance metabolic process; lipid biosynthetic process; metabolic process; carbohydrate derivative biosynthetic process; cellular car…	endoplasmic reticulum lumen; intracellular organelle; endoplasmic reticulum; cytoplasm; intracellular organelle part; intracellular part; cell; organelle part; organelle; intracellular membrane-bounded organelle; membrane-enclosed lumen; intracellular organelle lumen; endoplasmic reticulum part; cell part; intracellular; membrane-bounded organelle; cytoplasmic part; organelle lumen;	UDP-glycosyltransferase activity; transferase activity, transferring glycosyl groups; UDP-galactosyltransferase activity; transferase activity, transferring hexosyl groups; catalytic activity; transferase activity; galactosyltransferase activity; procollagen galactosyltransferase activity;	K11703	GLT25D; collagen beta-1,O-galactosyltransferase [EC:2.4.1.50]	hsa00310 Lysine degradation - Homo sapiens (human) ; hsa00514 Other types of O-glycan biosynthesis - Homo sapiens (human) ;
P27824	193	Calnexin	119.46	_TPYTIMFGPDK(ac)CGEDYK_	-1.5464	1.441	......KY.....	E.R.	single organism signaling; macromolecule glycosylation; single-organism process; biosynthetic process; peptidyl-asparagine modification; cellular metabolic process; neurological system process; protein transport; establishment of localization; protein folding; metabolic process; establishment of localization in cell; cell communication; carbohydrate derivative biosynthetic process; protein secret…	membrane; dendrite; nuclear outer membrane-endoplasmic reticulum membrane network; endoplasmic reticulum; cytoplasmic vesicle; organelle membrane; membrane-bounded vesicle; cytoplasmic membrane-bounded vesicle; vesicle; cytoplasm; neuronal cell body; cell projection cytoplasm; macromolecular complex; intrinsic to membrane; intracellular part; cell; organelle part; dendritic spine; pigment granule…	binding; ion binding; metal ion binding; cation binding; protein binding; calcium ion binding; unfolded protein binding;	K08054	CANX; calnexin	hsa04918 Thyroid hormone synthesis - Homo sapiens (human) ; hsa04612 Antigen processing and presentation - Homo sapiens (human) ; hsa04145 Phagosome - Homo sapiens (human) ; hsa04141 Protein processing in endoplasmic reticulum - Homo sapiens (human) ; hsa05166 HTLV-I infection - Homo sapiens (human) ;	IPR009033; IPR008985; IPR013320;	Concanavalin A-like lectin/glucanases superfamily; Calreticulin/calnexin, P domain; Concanavalin A-like lectin/glucanase, subgroup;
P04083	281	Annexin A1	119.39	_PAFFAEK(ac)LHQAM(ox)K_	0.18994	0.766	....L.K......	cyto	regulation of vesicle-mediated transport; single organism signaling; regulation of cell death; regulation of biological quality; hormone transport; leukocyte activation; reproductive process; cell surface receptor signaling pathway; myeloid cell homeostasis; positive regulation of biosynthetic process; cellular response to corticosteroid stimulus; response to interleukin-1; regulation of vesicle …	basolateral plasma membrane; membrane; extracellular space; extracellular region part; organelle membrane; membrane-bounded vesicle; cell periphery; vesicle; cytoplasm; macromolecular complex; intracellular part; cell; organelle part; non-membrane-bounded organelle; mitochondrial envelope; extracellular vesicular exosome; cytoskeleton; cell part; membrane part; intracellular; extracellular membra…	phospholipase A2 inhibitor activity; calcium-dependent phospholipid binding; protein binding, bridging; lipase inhibitor activity; receptor binding; ion binding; phospholipase inhibitor activity; protein binding; enzyme inhibitor activity; enzyme regulator activity; binding; phospholipid binding; lipid binding; cation binding; metal ion binding; anion binding; binding, bridging; calcium ion bindi…	K17091
P13639	275	Elongation factor 2	119.39	_FSK(ac)SATSPEGK_	0.26323	0.642	....F.K......	cyto	translational elongation; cellular protein metabolic process; biosynthetic process; primary metabolic process; cellular metabolic process; organic substance biosynthetic process; cellular biosynthetic process; organic substance metabolic process; metabolic process; cellular macromolecule biosynthetic process; cellular macromolecule metabolic process; gene expression; macromolecule metabolic proce…	cell part; intracellular; cytoplasm; macromolecular complex; intracellular part; ribonucleoprotein complex; cytosol; cell; cytoplasmic part; polysome;	RNA binding; nucleoside phosphate binding; translation elongation factor activity; nucleoside binding; ion binding; hydrolase activity, acting on acid anhydrides; hydrolase activity; nucleotide binding; nucleoside-triphosphatase activity; organic cyclic compound binding; heterocyclic compound binding; translation factor activity, nucleic acid binding; ribonucleoside binding; pyrophosphatase activ…	K03234			IPR027417; IPR000795; IPR005517; IPR005225; IPR004161; IPR000640; IPR020568; IPR009022; IPR014721; IPR009000;	Elongation factor, GTP-binding domain; Small GTP-binding protein domain; Translation elongation factor EFG/EF2, domain IV; Ribosomal protein S5 domain 2-type fold, subgroup; Translation elongation factor EFG, V domain; Elongation factor G, III-V domain; Translation protein, beta-barrel domain; Ribosomal protein S5 domain 2-type fold; Translation elongation factor EFTu/EF1A, domain 2; P-loop conta…	Nop56p-associated pre-rRNA complex;
P07910	50	Heterogeneous nuclear ribonucleoproteins C1/C2	119.38	_IVGCSVHK(ac)GFAFVQYVNER_	-0.40988	1.065	......K.F....	nucl	RNA processing; cellular aromatic compound metabolic process; organic cyclic compound metabolic process; nitrogen compound metabolic process; primary metabolic process; cellular metabolic process; organic substance metabolic process; mRNA processing; RNA metabolic process; mRNA splicing, via spliceosome; metabolic process; RNA splicing, via transesterification reactions with bulged adenosine as n…	intracellular organelle; intracellular organelle part; nuclear lumen; macromolecular complex; intracellular part; spliceosomal complex; cell; organelle part; membrane-enclosed lumen; organelle; intracellular membrane-bounded organelle; nucleoplasm; nucleus; intracellular organelle lumen; cell part; intracellular; catalytic step 2 spliceosome; ribonucleoprotein complex; membrane-bounded organelle;…	organic cyclic compound binding; heterocyclic compound binding; RNA binding; nucleoside phosphate binding; binding; nucleic acid binding; nucleotide binding; small molecule binding;	K12884	HNRNPC; heterogeneous nuclear ribonucleoprotein C1/C2	hsa03040 Spliceosome - Homo sapiens (human) ;	IPR000504; IPR012677;	Nucleotide-binding, alpha-beta plait; RNA recognition motif domain;	LARC complex; Toposome; C complex spliceosome;
P21333	700	Filamin-A	119.38	_TGVAVNKPAEFTVDAK(ac)HGGK_	-0.35432	1.034	......KH.....	cyto	cellular component biogenesis; single organism signaling; blood coagulation; regulation of biological quality; cell surface receptor signaling pathway; posttranscriptional regulation of gene expression; cellular component morphogenesis; cilium morphogenesis; cilium organization; adenylate cyclase-inhibiting G-protein coupled receptor signaling pathway; actin cytoskeleton organization; macromolecu…	membrane; extracellular region part; cell cortex; membrane-bounded vesicle; cell periphery; vesicle; cytoplasm; macromolecular complex; intracellular part; cell; organelle part; chromosomal part; non-membrane-bounded organelle; Myb complex; extracellular vesicular exosome; cytoskeleton; intracellular; cell part; chromosome; extracellular membrane-bounded organelle; membrane-bounded organelle; int…	small GTPase binding; actin filament binding; Rho GTPase binding; Rac GTPase binding; receptor binding; protein dimerization activity; Fc-gamma receptor I complex binding; protein binding; signal transducer activity; Ral GTPase binding; molecular transducer activity; cytoskeletal protein binding; identical protein binding; Ras GTPase binding; binding; protein homodimerization activity; actin bind…	K04437	FLNA; filamin	hsa05132 Salmonella infection - Homo sapiens (human) ; hsa05205 Proteoglycans in cancer - Homo sapiens (human) ; hsa04010 MAPK signaling pathway - Homo sapiens (human) ; hsa04510 Focal adhesion - Homo sapiens (human) ;	IPR013783; IPR014756; IPR001715;	Immunoglobulin-like fold; Immunoglobulin E-set; Calponin homology domain;
P49458	30	Signal recognition particle 9 kDa protein	119.23	_VVLK(ac)YR_	-0.6204	0.921	......KY.....	cyto	establishment of protein localization to organelle; posttranscriptional regulation of gene expression; single-organism process; biosynthetic process; cellular metabolic process; protein transport; establishment of localization; protein targeting; protein targeting to membrane; metabolic process; establishment of localization in cell; protein localization to endoplasmic reticulum; protein metaboli…	membrane; intracellular organelle; endoplasmic reticulum; nuclear outer membrane-endoplasmic reticulum membrane network; rough endoplasmic reticulum membrane; organelle membrane; rough endoplasmic reticulum; signal recognition particle; intracellular organelle part; cytoplasm; macromolecular complex; endomembrane system; intracellular part; cytosol; cell; organelle part; signal recognition partic…	organic cyclic compound binding; heterocyclic compound binding; RNA binding; signal recognition particle binding; binding; nucleic acid binding; ribonucleoprotein complex binding; 7S RNA binding;	K03109	SRP9; signal recognition particle subunit SRP9	hsa03060 Protein export - Homo sapiens (human) ;	IPR009018;	Signal recognition particle, SRP9/SRP14 subunit;
P16435	358	NADPH--cytochrome P450 reductase	118.9	_K(ac)HPFPCPTSYR_	0.84679	0.725	..E...KH.....	cyto	regulation of cell death; positive regulation of biosynthetic process; cellular lipid metabolic process; regulation of lipid metabolic process; cellular metabolic process; response to external stimulus; negative regulation of peptidase activity; metabolic process; lipid modification; positive regulation of molecular function; response to endogenous stimulus; monocarboxylic acid metabolic process;…	membrane; intracellular organelle; nuclear outer membrane-endoplasmic reticulum membrane network; endoplasmic reticulum; organelle membrane; intracellular organelle part; cytoplasm; endomembrane system; intracellular part; cell; mitochondrion; organelle part; intracellular membrane-bounded organelle; organelle; endoplasmic reticulum part; membrane part; intracellular; cell part; membrane-bounded …	oxidoreductase activity, acting on NAD(P)H; iron-cytochrome-c reductase activity; iron ion binding; nucleoside phosphate binding; flavin adenine dinucleotide binding; oxidoreductase activity, acting on NAD(P)H, heme protein as acceptor; ion binding; hydrolase activity; nucleotide binding; oxidoreductase activity, acting on a heme group of donors; cofactor binding; oxidoreductase activity; NADPH-h…	K00327			IPR001433; IPR017927; IPR017938; IPR003097; IPR023173; IPR008254; IPR001709;	Flavodoxin/nitric oxide synthase; Flavoprotein pyridine nucleotide cytochrome reductase; NADPH-cytochrome p450 reductase, FAD-binding, alpha-helical domain-3; Oxidoreductase FAD/NAD(P)-binding; Ferredoxin reductase-type FAD-binding domain; FAD-binding, type 1; Riboflavin synthase-like beta-barrel;
P05783	247	Keratin, type I cytoskeletal 18	118.76	_SQDLAK(ac)IM(ox)ADIR_	0.75028	1.001		mito	single organism signaling; regulation of biological quality; regulation of cell death; cell surface receptor signaling pathway; establishment of protein localization to plasma membrane; single-organism process; multi-organism cellular process; modification of morphology or physiology of other organism; cellular response to cytokine stimulus; protein transport; establishment of localization; signa…	microtubule organizing center part; cytoplasm; macromolecular complex; intracellular part; cell; organelle part; non-membrane-bounded organelle; membrane-enclosed lumen; cytoskeleton; microtubule organizing center; intracellular organelle lumen; microtubule cytoskeleton; intracellular; cell part; perinuclear region of cytoplasm; membrane-bounded organelle; organelle lumen; intracellular organelle…	structural molecule activity;	K07604	KRT1; type I keratin, acidic	hsa05130 Pathogenic Escherichia coli infection - Homo sapiens (human) ; hsa05150 Staphylococcus aureus infection - Homo sapiens (human) ;
P62491	95	Ras-related protein Rab-11A;Ras-related protein Rab-11B	118.37	_GAVGALLVYDIAK(ac)HLTYENVER_	0.8554	1.386	......KH.....	cysk	single organism signaling; regulation of biological quality; regulation of signaling; neuron development; cellular developmental process; neurogenesis; single-organism process; protein transport; fluid transport; establishment of localization; signal transduction; pigment granule localization; regulation of cell communication; establishment of localization in cell; cell communication; regulation …	membrane; organelle membrane; cytoplasmic vesicle; cell periphery; membrane-bounded vesicle; cytoplasmic membrane-bounded vesicle; vesicle; cytoplasm; cytoplasmic vesicle part; macromolecular complex; recycling endosome membrane; intracellular part; cell; organelle part; cell division site part; recycling endosome; intracellular; cell part; endosome; endocytic vesicle; cleavage furrow; membrane-b…	SNARE binding; nucleoside phosphate binding; nucleoside binding; ion binding; hydrolase activity, acting on acid anhydrides; protein binding; hydrolase activity; nucleotide binding; nucleoside-triphosphatase activity; organic cyclic compound binding; heterocyclic compound binding; ribonucleoside binding; pyrophosphatase activity; catalytic activity; ribonucleotide binding; binding; GTPase activit…	K07905	RAB11B; Ras-related protein Rab-11B	hsa04144 Endocytosis - Homo sapiens (human) ; hsa04962 Vasopressin-regulated water reabsorption - Homo sapiens (human) ;	IPR005225; IPR027417;	Small GTP-binding protein domain; P-loop containing nucleoside triphosphate hydrolase;	RCP-Rab11 complex;
Q00839	524	Heterogeneous nuclear ribonucleoprotein U	118.37	_HAAENPGK(ac)YNILGTNTIMDK_	-0.1551	1.135		nucl	regulation of biological quality; cellular aromatic compound metabolic process; regulation of macromolecule metabolic process; posttranscriptional regulation of gene expression; RNA stabilization; cellular metabolic process; organic substance metabolic process; regulation of RNA stability; metabolic process; mRNA splicing, via spliceosome; RNA splicing, via transesterification reactions with bulg…	intracellular organelle; CRD-mediated mRNA stability complex; cytoplasm; intracellular organelle part; nuclear lumen; macromolecular complex; intracellular part; spliceosomal complex; cell; organelle part; membrane-enclosed lumen; organelle; intracellular membrane-bounded organelle; nucleoplasm; nucleus; intracellular organelle lumen; cell part; intracellular; catalytic step 2 spliceosome; cell s…	RNA binding; DNA binding; ATP binding; nucleoside phosphate binding; nucleoside binding; ion binding; nucleotide binding; organic cyclic compound binding; heterocyclic compound binding; ribonucleoside binding; ribonucleotide binding; binding; nucleic acid binding; purine ribonucleoside binding; anion binding; purine ribonucleotide binding; adenyl ribonucleotide binding; purine nucleoside binding;…	K12888	HNRNPU; heterogeneous nuclear ribonucleoprotein U	hsa03040 Spliceosome - Homo sapiens (human) ;	IPR003034; IPR018355; IPR027417; IPR001870; IPR008985; IPR003877;	SAP domain; B30.2/SPRY domain; Concanavalin A-like lectin/glucanases superfamily; SPla/RYanodine receptor subgroup; SPla/RYanodine receptor SPRY; P-loop containing nucleoside triphosphate hydrolase;	GR-hnRNP U complex; Large Drosha complex; Nop56p-associated pre-rRNA complex; Emerin complex 52; Emerin complex 24; SNW1 complex; C complex spliceosome; Actin-ribonucleoprotein complex; DGCR8 multiprotein complex;
P38646	121	Stress-70 protein, mitochondrial	118.21	_QAVTNPNNTFYATK(ac)R_	0.07571	1.095	....V.K......	mito	regulation of cellular process; cellular component organization; intracellular transport; regulation of cell death; establishment of protein localization to organelle; negative regulation of programmed cell death; mitochondrial transport; regulation of programmed cell death; cellular protein metabolic process; single-organism process; nuclear export; nuclear transport; negative regulation of biol…	intracellular organelle; mitochondrial matrix; mitochondrial nucleoid; mitochondrial part; intracellular non-membrane-bounded organelle; cytoplasm; intracellular organelle part; nuclear lumen; intracellular part; nucleolus; cell; organelle part; mitochondrion; non-membrane-bounded organelle; organelle; intracellular membrane-bounded organelle; membrane-enclosed lumen; nucleus; intracellular organ…	ATP binding; nucleoside phosphate binding; nucleoside binding; ion binding; protein binding; nucleotide binding; organic cyclic compound binding; heterocyclic compound binding; ribonucleoside binding; ribonucleotide binding; binding; purine ribonucleoside binding; anion binding; purine ribonucleotide binding; unfolded protein binding; adenyl ribonucleotide binding; purine nucleoside binding; aden…	K04043	dnaK; molecular chaperone DnaK	hsa03018 RNA degradation - Homo sapiens (human) ; hsa05152 Tuberculosis - Homo sapiens (human) ;			Frataxin complex;
Q99442	26	Translocation protein SEC62	118.01	_AVAK(ac)YLR_	0.089525	1.238	......KY.....	plas	intracellular transport; cellular component organization; protein localization to membrane; single-organism cellular process; single-organism membrane organization; single-organism process; organic substance transport; cotranslational protein targeting to membrane; protein transport; cellular localization; establishment of localization; establishment of protein localization; protein targeting; tr…	membrane; intracellular organelle; endoplasmic reticulum; nuclear outer membrane-endoplasmic reticulum membrane network; rough endoplasmic reticulum; intracellular non-membrane-bounded organelle; organelle membrane; cytoplasm; intracellular organelle part; inclusion body; intrinsic to membrane; endomembrane system; intracellular part; cell; integral to membrane; organelle part; non-membrane-bound…	substrate-specific transporter activity; receptor activity; protein transporter activity; transporter activity;	K12275	SEC62; translocation protein SEC62	hsa04141 Protein processing in endoplasmic reticulum - Homo sapiens (human) ; hsa03060 Protein export - Homo sapiens (human) ;
P30043	178	Flavin reductase (NADPH)	117.93	_VISK(ac)HDLGHFMLR_	-0.65324	0.775	......KH.....	cyto	cellular aromatic compound metabolic process; pigment metabolic process; small molecule metabolic process; heme catabolic process; nitrogen compound metabolic process; organic cyclic compound metabolic process; heme metabolic process; cellular metabolic process; cofactor metabolic process; organic substance metabolic process; organic substance catabolic process; cellular nitrogen compound catabol…	membrane; intracellular organelle; cell periphery; cytoplasm; intracellular part; cytosol; cell; plasma membrane; intracellular membrane-bounded organelle; organelle; nucleus; intracellular; cell part; membrane-bounded organelle; cytoplasmic part;	organic cyclic compound binding; heterocyclic compound binding; oxidoreductase activity, acting on the CH-CH group of donors; riboflavin reductase (NADPH) activity; oxidoreductase activity, acting on the CH-NH group of donors; oxidoreductase activity, acting on the CH-NH group of donors, NAD or NADP as acceptor; nucleoside phosphate binding; oxidoreductase activity, acting on the CH-CH group of d…	K05901	BLVRB; biliverdin reductase / flavin reductase [EC:1.3.1.24 1.5.1.30]	hsa00740 Riboflavin metabolism - Homo sapiens (human) ; hsa00860 Porphyrin and chlorophyll metabolism - Homo sapiens (human) ;	IPR016040;	NAD(P)-binding domain;
P16615	757	Sarcoplasmic/endoplasmic reticulum calcium ATPase 2;Sarcoplasmic/endoplasmic reticulum calcium ATPase 1	117.7	_AIYNNMK(ac)QFIR_	1.9275	1.3	....V.K......	plas	single organism signaling; blood coagulation; regulation of biological quality; nucleoside metabolic process; purine ribonucleoside biosynthetic process; nucleoside biosynthetic process; cellular metabolic process; biological adhesion; ribose phosphate biosynthetic process; metabolic process; carbohydrate derivative biosynthetic process; positive regulation of multicellular organismal process; me…	intracellular organelle; membrane; endoplasmic reticulum; nuclear outer membrane-endoplasmic reticulum membrane network; intrinsic to plasma membrane; organelle membrane; cell periphery; cytoplasm; intracellular organelle part; sarcoplasmic reticulum; endomembrane system; intrinsic to membrane; intracellular part; platelet dense tubular network membrane; integral to plasma membrane; sarcoplasm; c…	ATPase activity, coupled to transmembrane movement of ions; nucleoside phosphate binding; primary active transmembrane transporter activity; substrate-specific transporter activity; hydrolase activity, acting on acid anhydrides; hydrolase activity; substrate-specific transmembrane transporter activity; ATPase activity; organic cyclic compound binding; heterocyclic compound binding; metal ion tran…	K05853	ATP2A; Ca2+ transporting ATPase, sarcoplasmic/endoplasmic reticulum [EC:3.6.3.8]	hsa04972 Pancreatic secretion - Homo sapiens (human) ; hsa05010 Alzheimer's disease - Homo sapiens (human) ; hsa04919 Thyroid hormone signaling pathway - Homo sapiens (human) ; hsa05412 Arrhythmogenic right ventricular cardiomyopathy (ARVC) - Homo sapiens (human) ; hsa05410 Hypertrophic cardiomyopathy (HCM) - Homo sapiens (human) ; hsa04261 Adrenergic signaling in cardiomyocytes - Homo sapiens (h…	IPR004014; IPR023298; IPR023299; IPR008250; IPR023214; IPR006068;	HAD-like domain; Cation-transporting P-type ATPase, N-terminal; P-type ATPase, cytoplasmic domain N; P-type ATPase, A domain; P-type ATPase, transmembrane domain; Cation-transporting P-type ATPase, C-terminal;
P43243	146	Matrin-3	117.48	_ITPENLPQILLQLK(ac)R_	-0.28865	1.306	.....LK......	nucl		membrane; intracellular organelle; organelle membrane; nuclear envelope; organelle envelope; intracellular organelle part; nuclear lumen; endomembrane system; intracellular part; cell; organelle part; membrane-enclosed lumen; intracellular membrane-bounded organelle; organelle; nucleus; nuclear membrane; intracellular organelle lumen; cell part; intracellular; nuclear matrix; envelope; organelle …	organic cyclic compound binding; heterocyclic compound binding; RNA binding; nucleoside phosphate binding; transition metal ion binding; binding; ion binding; nucleic acid binding; cation binding; metal ion binding; nucleotide binding; zinc ion binding; structural molecule activity; small molecule binding;	K13213			IPR015880; IPR000504; IPR003604; IPR012677; IPR000690;	Zinc finger, C2H2-type matrin; Zinc finger, C2H2-like; Nucleotide-binding, alpha-beta plait; RNA recognition motif domain; Zinc finger, U1-type;	p54-PSF-matrin3 complex; SNW1 complex;
P36873	238	Serine/threonine-protein phosphatase PP1-gamma catalytic subunit;Serine/threonine-protein phosphatase PP1-alpha catalytic subunit	117.2	_FLHK(ac)HDLDLICR_	2.162	1.221	......KY.....	cyto	single organism signaling; glycerolipid metabolic process; negative regulation of signal transduction; cell surface receptor signaling pathway; regulation of signaling; cellular response to transforming growth factor beta stimulus; single-organism process; cellular lipid metabolic process; cellular response to growth factor stimulus; cellular metabolic process; phosphate-containing compound metab…	membrane; outer membrane; organelle membrane; cytoplasm; protein serine/threonine phosphatase complex; macromolecular complex; intracellular part; PTW/PP1 phosphatase complex; nuclear body; cell; condensed chromosome kinetochore; organelle part; cell division site part; non-membrane-bounded organelle; chromosomal part; membrane-enclosed lumen; mitochondrial envelope; condensed chromosome; nucleop…	catalytic activity; phosphoric ester hydrolase activity; protein serine/threonine phosphatase activity; phosphatase activity; binding; hydrolase activity, acting on ester bonds; ion binding; cation binding; metal ion binding; hydrolase activity; phosphoprotein phosphatase activity;	K06269	PPP1C; serine/threonine-protein phosphatase PP1 catalytic subunit [EC:3.1.3.16]	hsa04910 Insulin signaling pathway - Homo sapiens (human) ; hsa04810 Regulation of actin cytoskeleton - Homo sapiens (human) ; hsa04114 Oocyte meiosis - Homo sapiens (human) ; hsa03015 mRNA surveillance pathway - Homo sapiens (human) ; hsa05031 Amphetamine addiction - Homo sapiens (human) ; hsa04270 Vascular smooth muscle contraction - Homo sapiens (human) ; hsa04390 Hippo signaling pathway - Hom…	IPR004843; IPR006186;	Serine/threonine-specific protein phosphatase/bis(5-nucleosyl)-tetraphosphatase; Phosphoesterase domain;	KCNQ1 macromolecular complex;
P06733	71	Alpha-enolase	117.18	_AVEHINK(ac)TIAPALVSK_	1.9146	0.948		cyto	monosaccharide catabolic process; glycolysis; hexose biosynthetic process; biosynthetic process; negative regulation of RNA metabolic process; cellular metabolic process; response to biotic stimulus; regulation of cell growth; glucose metabolic process; regulation of RNA biosynthetic process; metabolic process; gluconeogenesis; generation of precursor metabolites and energy; macromolecule metabol…	membrane; extracellular region part; cell periphery; membrane-bounded vesicle; myofibril; vesicle; cytoplasm; macromolecular complex; intracellular part; cell; organelle part; non-membrane-bounded organelle; extracellular vesicular exosome; intracellular; cell part; contractile fiber; cytosolic part; extracellular membrane-bounded organelle; M band; membrane-bounded organelle; intracellular organ…	magnesium ion binding; DNA binding; transcription corepressor activity; phosphopyruvate hydratase activity; ion binding; lyase activity; hydro-lyase activity; transcription cofactor activity; sequence-specific DNA binding transcription factor activity; carbon-oxygen lyase activity; heterocyclic compound binding; organic cyclic compound binding; catalytic activity; binding; nucleic acid binding tr…	K01689	ENO; enolase [EC:4.2.1.11]	hsa03018 RNA degradation - Homo sapiens (human) ; hsa00010 Glycolysis / Gluconeogenesis - Homo sapiens (human) ; hsa04066 HIF-1 signaling pathway - Homo sapiens (human) ; hsa01100 Metabolic pathways - Homo sapiens (human) ; hsa01200 Carbon metabolism - Homo sapiens (human) ; hsa01230 Biosynthesis of amino acids - Homo sapiens (human) ;	IPR020810; IPR020811;	Enolase, C-terminal; Enolase, N-terminal;
Q13263	266	Transcription intermediary factor 1-beta	117.14	_RLGDK(ac)HATLQK_	-0.010951	1.5	....V.KH.....	nucl	cellular component biogenesis; chordate embryonic development; positive regulation of biosynthetic process; embryonic placenta development; cellular component morphogenesis; cellular metabolic process; metabolic process; macromolecular complex assembly; protein metabolic process; negative regulation of macromolecule biosynthetic process; macromolecule metabolic process; embryo development; embryo…	intracellular organelle; euchromatin; intracellular non-membrane-bounded organelle; intracellular organelle part; nuclear lumen; intracellular part; cell; heterochromatin; organelle part; nuclear heterochromatin; non-membrane-bounded organelle; chromosomal part; membrane-enclosed lumen; intracellular membrane-bounded organelle; organelle; nucleoplasm; nucleus; intracellular organelle lumen; chrom…	ubiquitin protein ligase binding; phosphotransferase activity, alcohol group as acceptor; ligase activity; protein binding; protein kinase activity; sequence-specific DNA binding transcription factor activity; heterocyclic compound binding; organic cyclic compound binding; kinase activity; catalytic activity; binding; nucleic acid binding transcription factor activity; transcription factor bindin…	K08882			IPR003649; IPR001841; IPR001965; IPR001487; IPR000315; IPR013083; IPR011011; IPR019787;	B-box, C-terminal; Bromodomain; Zinc finger, PHD-type; Zinc finger, PHD-finger; Zinc finger, FYVE/PHD-type; Zinc finger, RING-type; Zinc finger, RING/FYVE/PHD-type; Zinc finger, B-box;	Emerin complex 32; NCOR1 complex;
P61254	134	60S ribosomal protein L26	117.09	_GK(ac)YKEETIEK_	0.82703	2.347	......KY.....	nucl	cellular component biogenesis; ribonucleoprotein complex biogenesis; establishment of protein localization to organelle; single-organism process; biosynthetic process; multi-organism cellular process; cellular metabolic process; protein transport; ribosomal large subunit biogenesis; protein complex disassembly; establishment of localization; protein targeting; protein targeting to membrane; metab…	intracellular organelle; ribosome; intracellular non-membrane-bounded organelle; cytosolic large ribosomal subunit; cytoplasm; intracellular organelle part; macromolecular complex; intracellular part; cell; cytosol; organelle part; non-membrane-bounded organelle; organelle; large ribosomal subunit; intracellular; cell part; ribosomal subunit; cytosolic part; ribonucleoprotein complex; cytoplasmic…	organic cyclic compound binding; heterocyclic compound binding; RNA binding; binding; nucleic acid binding; structural molecule activity; structural constituent of ribosome;	K02898	RP-L26e; large subunit ribosomal protein L26e	hsa03010 Ribosome - Homo sapiens (human) ;	IPR008991; IPR014722; IPR005824;	Ribosomal protein L2 domain 2; KOW; Translation protein SH3-like domain;	Ribosome, cytoplasmic; Nop56p-associated pre-rRNA complex; 60S ribosomal subunit, cytoplasmic;
P13010	265	X-ray repair cross-complementing protein 5	117.09	_IAAYK(ac)SILQER_	0.25821	1.138		cyto	regulation of biological quality; regulation of cell death; cellular developmental process; neurogenesis; single-organism process; biosynthetic process; multi-organism cellular process; negative regulation of RNA metabolic process; cellular metabolic process; regulation of RNA biosynthetic process; metabolic process; negative regulation of macromolecule biosynthetic process; macromolecule metabol…	nonhomologous end joining complex; chromosome, telomeric region; nuclear chromosome, telomeric region; telomere cap complex; cytoplasm; macromolecular complex; intracellular part; cell; organelle part; chromosomal part; non-membrane-bounded organelle; membrane-enclosed lumen; Ku70:Ku80 complex; nucleoplasm; intracellular organelle lumen; nuclear chromosome part; intracellular; cell part; chromoso…	nucleoside phosphate binding; double-stranded DNA binding; ATP-dependent helicase activity; telomeric DNA binding; hydrolase activity, acting on acid anhydrides; hydrolase activity; ATPase activity; regulatory region DNA binding; organic cyclic compound binding; heterocyclic compound binding; pyrophosphatase activity; catalytic activity; ribonucleotide binding; binding; ATP-dependent DNA helicase…	K10885	XRCC5; ATP-dependent DNA helicase 2 subunit 2	hsa03450 Non-homologous end-joining - Homo sapiens (human) ;	IPR005161; IPR006164; IPR016194; IPR005160; IPR014893; IPR002035;	Ku70/Ku80 beta-barrel domain; von Willebrand factor, type A; Ku70/Ku80 C-terminal arm; Ku, C-terminal; Ku70/Ku80, N-terminal alpha/beta; SPOC like C-terminal domain;	DNA-PK-Ku complex; PCNA-KU antigen complex; WRN-Ku70-Ku80-PARP1 complex; 53BP1-containing complex; Ku antigen-NARG1 complex; Ku antigen complex; Ku70/Ku86 complex; DHX9-ADAR-vigilin-DNA-PK-Ku antigen complex; Vigilin-DNA-PK-Ku antigen complex; TERF2-RAP1 complex; DNA-PK-Ku-eIF2-NF90-NF45 complex; DNA double-strand break end-joining complex; NCOA6-DNA-PK-Ku-PARP1 complex; Ku antigen-YY1-alphaMyHC …
P07355	313	Annexin A2;Putative annexin A2-like protein	117.08	_YGK(ac)SLYYYIQQDTK_	1.3646	1.117	.....YK......	cyto	regulation of vesicle-mediated transport; response to acid; regulation of biological quality; collagen fibril organization; blood vessel development; negative regulation of multicellular organismal process; single-organism process; regulation of vesicle fusion; establishment of localization; positive regulation of cellular component organization; fibrinolysis; angiogenesis; regulation of localiza…	membrane; compact myelin; extracellular region part; cytoplasmic vesicle; extrinsic to membrane; cell periphery; membrane-bounded vesicle; cytoplasmic membrane-bounded vesicle; vesicle; cytoplasm; macromolecular complex; intracellular part; cell; extracellular matrix part; pigment granule; early endosome; basement membrane; extracellular vesicular exosome; myelin sheath adaxonal region; myelin sh…	phosphatidylinositol phosphate binding; calcium-dependent phospholipid binding; lipase inhibitor activity; enzyme regulator activity; phosphatidylinositol-4,5-bisphosphate binding; binding; phosphatidylinositol binding; phospholipid binding; ion binding; phospholipase inhibitor activity; lipid binding; metal ion binding; cation binding; anion binding; calcium ion binding; enzyme inhibitor activit…	K17092
P60981	132	Destrin	117.07	_FQGIK(ac)HECQANGPEDLNR_	-0.34709	1.13	......K..R...	mito	regulation of cellular process; cellular component organization; regulation of biological quality; regulation of actin cytoskeleton organization; positive regulation of protein complex disassembly; actin filament organization; single-organism process; regulation of actin filament length; positive regulation of cellular component organization; actin cytoskeleton organization; cytokinesis; regulati…	intracellular organelle; cell cortex; intracellular non-membrane-bounded organelle; cell periphery; cytoskeletal part; cytoplasm; intracellular organelle part; cortical cytoskeleton; cortical actin cytoskeleton; intracellular part; cell; actin cytoskeleton; organelle part; non-membrane-bounded organelle; cytoskeleton; organelle; cell cortex part; intracellular; cell part; cytoplasmic part;		K10363			IPR002108;	Actin-binding, cofilin/tropomyosin type;
P18583	2055	Protein SON	117	_RLTDLDK(ac)AQLLEIAK_	0.51877	2.526	....L.K......	nucl	regulation of cellular process; cellular component organization; regulation of cell death; negative regulation of programmed cell death; cellular aromatic compound metabolic process; regulation of macromolecule metabolic process; regulation of nucleobase-containing compound metabolic process; regulation of programmed cell death; single-organism process; negative regulation of biological process; …	intracellular organelle; intracellular organelle part; nuclear lumen; intracellular part; cell; nuclear body; organelle part; membrane-enclosed lumen; organelle; intracellular membrane-bounded organelle; nucleus; nucleoplasm; intracellular organelle lumen; intracellular; nuclear speck; cell part; membrane-bounded organelle; nucleoplasm part; organelle lumen; nuclear part;	organic cyclic compound binding; heterocyclic compound binding; RNA binding; DNA binding; double-stranded RNA binding; binding; nucleic acid binding;				IPR017986; IPR014720; IPR000467;	Double-stranded RNA-binding domain; G-patch domain; WD40-repeat-containing domain;
P00167	19	Cytochrome b5	116.63	_YYTLEEIQK(ac)HNHSK_	0.0079906	0.666	..E...KH.....	cyto	L-ascorbic acid metabolic process; oxidation-reduction process; small molecule metabolic process; carbohydrate metabolic process; primary metabolic process; cellular metabolic process; organic substance metabolic process; single-organism carbohydrate metabolic process; metabolic process; vitamin metabolic process; generation of precursor metabolites and energy; single-organism metabolic process; …	membrane; outer membrane; endoplasmic reticulum; nuclear outer membrane-endoplasmic reticulum membrane network; organelle membrane; cytoplasm; intrinsic to membrane; intracellular part; cell; organelle part; mitochondrial envelope; intracellular; membrane part; cell part; organelle outer membrane; membrane-bounded organelle; endoplasmic reticulum membrane; intracellular organelle; mitochondrial p…	ion transmembrane transporter activity; ion binding; substrate-specific transporter activity; monovalent inorganic cation transmembrane transporter activity; oxidoreductase activity, acting on a heme group of donors, oxygen as acceptor; oxidoreductase activity, acting on a heme group of donors; heme-copper terminal oxidase activity; hydrogen ion transmembrane transporter activity; substrate-speci…				IPR001199;	Cytochrome b5-like heme/steroid binding domain;
P46777	48	60S ribosomal protein L5	116.54	_YNTPK(ac)YR_	1.0408	0.742	......KY.....	nucl	cellular component biogenesis; ribonucleoprotein complex biogenesis; establishment of protein localization to organelle; single-organism process; biosynthetic process; multi-organism cellular process; cellular metabolic process; protein transport; ribosomal large subunit biogenesis; protein complex disassembly; establishment of localization; protein targeting; protein targeting to membrane; metab…	intracellular organelle; ribosome; intracellular non-membrane-bounded organelle; cytosolic large ribosomal subunit; cytoplasm; intracellular organelle part; nuclear lumen; macromolecular complex; intracellular part; nucleolus; cell; cytosol; organelle part; non-membrane-bounded organelle; membrane-enclosed lumen; intracellular membrane-bounded organelle; organelle; nucleus; intracellular organell…	organic cyclic compound binding; heterocyclic compound binding; RNA binding; 5S rRNA binding; binding; nucleic acid binding; structural constituent of ribosome; structural molecule activity; rRNA binding;	K02932	RP-L5e; large subunit ribosomal protein L5e	hsa03010 Ribosome - Homo sapiens (human) ;	IPR025607;	Ribosomal protein L5 eukaryotic/L18 archaeal, C-terminal;	Ribosome, cytoplasmic; Nop56p-associated pre-rRNA complex; 60S ribosomal subunit, cytoplasmic;
P60903	57	Protein S100-A10	116.52	_IM(ox)K(ac)DLDQCR_	-1.4231	1.196	....I.K......	cyto	regulation of cellular process; single organism signaling; cellular response to stimulus; response to acid; regulation of binding; single-organism cellular process; single-organism process; signaling; response to stimulus; signal transduction; regulation of biological process; response to chemical stimulus; cell communication; cellular response to acid; positive regulation of molecular function; …	membrane; plasma membrane part; extrinsic to membrane; membrane part; cell part; cell periphery; extrinsic to plasma membrane; cell; plasma membrane;	cation binding; metal ion binding; protein binding; calcium ion binding; receptor binding; binding; ion binding;	K17274			IPR011992; IPR013787;	S100/CaBP-9k-type, calcium binding, subdomain; EF-hand domain pair;
P08670	139	Vimentin	116.51	_ILLAELEQLK(ac)GQGK_	0.45093	2.25		nucl	actin filament-based movement; regulation of biological quality; actin-mediated cell contraction; muscle system process; intermediate filament organization; negative regulation of cellular component organization; cellular developmental process; lens fiber cell differentiation; single-organism process; neurogenesis; multi-organism cellular process; modification of morphology or physiology of other…	extracellular region part; membrane-bounded vesicle; vesicle; cytoplasm; macromolecular complex; intracellular part; cell; organelle part; non-membrane-bounded organelle; cytoskeleton; extracellular vesicular exosome; cell part; intracellular; microbody; extracellular membrane-bounded organelle; membrane-bounded organelle; cell leading edge; intracellular organelle; cell projection; intracellular…	structural constituent of eye lens; structural constituent of cytoskeleton; structural molecule activity;	K07606	VIM; vimentin	hsa05169 Epstein-Barr virus infection - Homo sapiens (human) ; hsa05206 MicroRNAs in cancer - Homo sapiens (human) ;	IPR006821;	Intermediate filament head, DNA-binding domain;
P49411	91	Elongation factor Tu, mitochondrial	116.51	_K(ac)YEEIDNAPEER_	-0.44754	0.866	......K.F....	mito	nucleoside metabolic process; purine nucleoside metabolic process; nucleotide metabolic process; cellular metabolic process; phosphate-containing compound metabolic process; metabolic process; nucleoside phosphate catabolic process; GTP catabolic process; guanosine-containing compound metabolic process; purine nucleotide catabolic process; purine ribonucleoside catabolic process; nucleoside phosp…	intracellular organelle; mitochondrial matrix; mitochondrial nucleoid; mitochondrial part; intracellular non-membrane-bounded organelle; cytoplasm; intracellular organelle part; intracellular part; cell; organelle part; mitochondrion; non-membrane-bounded organelle; membrane-enclosed lumen; intracellular membrane-bounded organelle; organelle; intracellular organelle lumen; intracellular; cell par…	RNA binding; nucleoside phosphate binding; translation elongation factor activity; nucleoside binding; ion binding; hydrolase activity, acting on acid anhydrides; hydrolase activity; nucleotide binding; nucleoside-triphosphatase activity; organic cyclic compound binding; heterocyclic compound binding; translation factor activity, nucleic acid binding; ribonucleoside binding; pyrophosphatase activ…	K02358			IPR004160; IPR004161; IPR009001; IPR027417; IPR000795; IPR009000;	Elongation factor, GTP-binding domain; Translation protein, beta-barrel domain; Translation elongation factor EFTu/EF1A, C-terminal; Translation elongation factor EF1A/initiation factor IF2gamma, C-terminal; P-loop containing nucleoside triphosphate hydrolase; Translation elongation factor EFTu/EF1A, domain 2;	Nop56p-associated pre-rRNA complex;
P52272	134	Heterogeneous nuclear ribonucleoprotein M	116.51	_AAEVLNK(ac)HSLSGR_	0.35553	0.819	..E...KH.....	cyto	RNA processing; cellular aromatic compound metabolic process; organic cyclic compound metabolic process; nitrogen compound metabolic process; primary metabolic process; cellular metabolic process; organic substance metabolic process; mRNA processing; RNA metabolic process; metabolic process; mRNA splicing, via spliceosome; RNA splicing, via transesterification reactions with bulged adenosine as n…	membrane; cell periphery; intrinsic to membrane; macromolecular complex; intracellular part; integral to plasma membrane; nuclear body; cell; organelle part; membrane-enclosed lumen; nucleoplasm; intracellular organelle lumen; membrane part; cell part; intracellular; membrane-bounded organelle; nucleoplasm part; organelle lumen; intracellular organelle; intrinsic to plasma membrane; intracellular…	organic cyclic compound binding; heterocyclic compound binding; RNA binding; nucleoside phosphate binding; binding; nucleic acid binding; nucleotide binding; small molecule binding;	K12887	HNRNPM; heterogeneous nuclear ribonucleoprotein M	hsa03040 Spliceosome - Homo sapiens (human) ;	IPR000504; IPR012677; IPR024666;	Heterogeneous nuclear ribonucleoprotein M, PY nuclear localisation signal; Nucleotide-binding, alpha-beta plait; RNA recognition motif domain;	Large Drosha complex; Nop56p-associated pre-rRNA complex; C complex spliceosome;
P05141	23	ADP/ATP translocase 2	116.39	_DFLAGGVAAAISK(ac)TAVAPIER_	0.046763	0.677	....I.K......	cyto	regulation of cellular process; regulation of biological quality; regulation of cell death; regulation of cell proliferation; regulation of insulin secretion; negative regulation of cellular component organization; regulation of signaling; regulation of programmed cell death; regulation of secretion; single-organism process; multi-organism cellular process; negative regulation of biological proce…	membrane; organelle membrane; cell periphery; cytoplasm; macromolecular complex; intrinsic to membrane; intracellular part; integral to plasma membrane; cell; organelle part; non-membrane-bounded organelle; cytoskeleton; membrane-enclosed lumen; mitochondrial envelope; intracellular organelle lumen; microtubule cytoskeleton; intracellular; cell part; membrane part; organelle inner membrane; membr…	nucleobase transmembrane transporter activity; purine nucleobase transmembrane transporter activity; adenine transmembrane transporter activity; substrate-specific transporter activity; transporter activity; nucleobase-containing compound transmembrane transporter activity; substrate-specific transmembrane transporter activity; transmembrane transporter activity;	K05863	SLC25A4S; solute carrier family 25 (mitochondrial adenine nucleotide translocator), member 4/5/6/31	hsa05164 Influenza A - Homo sapiens (human) ; hsa05012 Parkinson's disease - Homo sapiens (human) ; hsa05016 Huntington's disease - Homo sapiens (human) ; hsa04020 Calcium signaling pathway - Homo sapiens (human) ; hsa05166 HTLV-I infection - Homo sapiens (human) ;	IPR023395;	Mitochondrial carrier domain;	Nop56p-associated pre-rRNA complex;
Q99798	689	Aconitate hydratase, mitochondrial	116.37	_AIITK(ac)SFAR_	0.58326	1.01	......K.F....	mito	tricarboxylic acid metabolic process; death; oxidation-reduction process; small molecule metabolic process; tricarboxylic acid cycle; single-organism cellular process; single-organism process; isocitrate metabolic process; primary metabolic process; cellular respiration; cellular metabolic process; organic substance metabolic process; citrate metabolic process; metabolic process; generation of pr…	mitochondrial matrix; intracellular organelle; mitochondrial part; cytoplasm; intracellular organelle part; intracellular part; cell; mitochondrion; organelle part; membrane-enclosed lumen; organelle; intracellular membrane-bounded organelle; nucleus; intracellular organelle lumen; cell part; intracellular; membrane-bounded organelle; cytoplasmic part; organelle lumen;	iron ion binding; citrate dehydratase activity; ion binding; lyase activity; hydro-lyase activity; 4 iron, 4 sulfur cluster binding; carbon-oxygen lyase activity; 3 iron, 4 sulfur cluster binding; transition metal ion binding; catalytic activity; iron-sulfur cluster binding; binding; metal ion binding; cation binding; metal cluster binding; isocitrate hydro-lyase (cis-aconitate-forming) activity;	K01681	ACO; aconitate hydratase [EC:4.2.1.3]	hsa01100 Metabolic pathways - Homo sapiens (human) ; hsa01200 Carbon metabolism - Homo sapiens (human) ; hsa01230 Biosynthesis of amino acids - Homo sapiens (human) ; hsa01210 2-Oxocarboxylic acid metabolism - Homo sapiens (human) ; hsa00020 Citrate cycle (TCA cycle) - Homo sapiens (human) ; hsa00630 Glyoxylate and dicarboxylate metabolism - Homo sapiens (human) ;	IPR001030; IPR000573; IPR015932; IPR015928; IPR015931;	Aconitase A/isopropylmalate dehydratase small subunit, swivel; Aconitase/3-isopropylmalate dehydratase large subunit, alpha/beta/alpha; Aconitase/3-isopropylmalate dehydratase, swivel; Aconitase/3-isopropylmalate dehydratase large subunit, alpha/beta/alpha, subdomain 2; Aconitase/3-isopropylmalate dehydratase large subunit, alpha/beta/alpha, subdomain 1/3;
P51572	95	B-cell receptor-associated protein 31	116.06	_VNLQNNPGAMEHFHMK(ac)LFR_	-0.33821	1.033	......K.F....	E.R.	single organism signaling; regulation of cell death; regulation of biological quality; cellular divalent inorganic cation homeostasis; reproductive process; regulation of signaling; single-organism process; protein transport; establishment of localization; regulation of apoptotic signaling pathway; signal transduction; regulation of cell communication; establishment of localization in cell; cell …	membrane; endoplasmic reticulum; nuclear outer membrane-endoplasmic reticulum membrane network; organelle membrane; cell periphery; cytoplasm; intrinsic to membrane; intracellular part; integral to plasma membrane; cell; organelle part; integral to organelle membrane; membrane part; intracellular; cell part; intrinsic to endoplasmic reticulum membrane; Golgi apparatus part; integral to lumenal si…	protein binding; receptor binding; binding;	K14009	BCAP31; B-cell receptor-associated protein 31	hsa04141 Protein processing in endoplasmic reticulum - Homo sapiens (human) ;
O15144	275	Actin-related protein 2/3 complex subunit 2	115.78	_TSDFLK(ac)VLNR_	-0.49696	1.12	....F.K.L....	cyto	regulation of actin filament polymerization; regulation of cellular process; cellular component organization; regulation of biological quality; positive regulation of protein polymerization; regulation of actin cytoskeleton organization; positive regulation of cell morphogenesis involved in differentiation; single-organism process; regulation of cellular component biogenesis; regulation of actin …	membrane; cell periphery; cell junction; cytoplasm; macromolecular complex; intracellular part; cell; organelle part; non-membrane-bounded organelle; cytoskeleton; Arp2/3 protein complex; focal adhesion; cell part; intracellular; adherens junction; endosome; cell-substrate junction; membrane-bounded organelle; cell-substrate adherens junction; intracellular organelle; cell leading edge; cell proj…	structural constituent of cytoskeleton; structural molecule activity;	K05758	ARPC2; actin related protein 2/3 complex, subunit 2	hsa05100 Bacterial invasion of epithelial cells - Homo sapiens (human) ; hsa05132 Salmonella infection - Homo sapiens (human) ; hsa04810 Regulation of actin cytoskeleton - Homo sapiens (human) ; hsa04666 Fc gamma R-mediated phagocytosis - Homo sapiens (human) ; hsa05131 Shigellosis - Homo sapiens (human) ; hsa05130 Pathogenic Escherichia coli infection - Homo sapiens (human) ;			Arp2/3 protein complex;
Q9BZE4	118	Nucleolar GTP-binding protein 1	115.78	_LMK(ac)YGDSLYR_	0.67382	0.881	......KY.....	cyto	cellular component biogenesis; ribonucleoprotein complex biogenesis; regulation of biological quality; posttranscriptional regulation of gene expression; regulation of collagen binding; negative regulation of protein binding; negative regulation of protein modification process; negative regulation of cell proliferation; regulation of protein ubiquitination; negative regulation of locomotion; regu…	membrane; intracellular organelle; intracellular non-membrane-bounded organelle; organelle membrane; nuclear envelope; intracellular organelle part; organelle envelope; cytoplasm; nuclear lumen; endomembrane system; intracellular part; nucleolus; cell; organelle part; non-membrane-bounded organelle; membrane-enclosed lumen; intracellular membrane-bounded organelle; organelle; nucleus; nuclear mem…	nucleoside phosphate binding; nucleoside binding; ion binding; hydrolase activity, acting on acid anhydrides; hydrolase activity; nucleotide binding; nucleoside-triphosphatase activity; organic cyclic compound binding; heterocyclic compound binding; ribonucleoside binding; pyrophosphatase activity; catalytic activity; ribonucleotide binding; binding; GTPase activity; purine ribonucleoside binding…	K06943	NOG1; nucleolar GTP-binding protein	hsa03008 Ribosome biogenesis in eukaryotes - Homo sapiens (human) ;	IPR005225; IPR006073; IPR027417; IPR010674; IPR012973;	Nucleolar GTP-binding protein 1, Rossman-fold domain; GTP binding domain; Small GTP-binding protein domain; NOG, C-terminal; P-loop containing nucleoside triphosphate hydrolase;
P36873	113	Serine/threonine-protein phosphatase PP1-gamma catalytic subunit;Serine/threonine-protein phosphatase PP1-alpha catalytic subunit;Serine/threonine-protein phosphatase PP1-beta catalytic subunit	115.57	_IK(ac)YPENFFLLR_	0.707	1.091	......KY.....	cyto	single organism signaling; glycerolipid metabolic process; negative regulation of signal transduction; cell surface receptor signaling pathway; regulation of signaling; cellular response to transforming growth factor beta stimulus; single-organism process; cellular lipid metabolic process; cellular response to growth factor stimulus; cellular metabolic process; phosphate-containing compound metab…	membrane; outer membrane; organelle membrane; cytoplasm; protein serine/threonine phosphatase complex; macromolecular complex; intracellular part; PTW/PP1 phosphatase complex; nuclear body; cell; condensed chromosome kinetochore; organelle part; cell division site part; non-membrane-bounded organelle; chromosomal part; membrane-enclosed lumen; mitochondrial envelope; condensed chromosome; nucleop…	catalytic activity; phosphoric ester hydrolase activity; protein serine/threonine phosphatase activity; phosphatase activity; binding; hydrolase activity, acting on ester bonds; ion binding; cation binding; metal ion binding; hydrolase activity; phosphoprotein phosphatase activity;	K06269	PPP1C; serine/threonine-protein phosphatase PP1 catalytic subunit [EC:3.1.3.16]	hsa04910 Insulin signaling pathway - Homo sapiens (human) ; hsa04810 Regulation of actin cytoskeleton - Homo sapiens (human) ; hsa04114 Oocyte meiosis - Homo sapiens (human) ; hsa03015 mRNA surveillance pathway - Homo sapiens (human) ; hsa05031 Amphetamine addiction - Homo sapiens (human) ; hsa04270 Vascular smooth muscle contraction - Homo sapiens (human) ; hsa04390 Hippo signaling pathway - Hom…	IPR004843; IPR006186;	Serine/threonine-specific protein phosphatase/bis(5-nucleosyl)-tetraphosphatase; Phosphoesterase domain;	KCNQ1 macromolecular complex;
P11142	246	Heat shock cognate 71 kDa protein	115.57	_M(ox)VNHFIAEFK(ac)R_	0.14687	1.014	......KY.....	cyto	single organism signaling; regulation of neurotransmitter levels; regulation of biological quality; chaperone-mediated protein folding; neurotransmitter secretion; single-organism process; biosynthetic process; multi-organism cellular process; modification of morphology or physiology of other organism; negative regulation of RNA metabolic process; cellular metabolic process; neurological system p…	membrane; extracellular region part; organelle membrane; cytoplasmic vesicle; Prp19 complex; cell periphery; membrane-bounded vesicle; cytoplasmic membrane-bounded vesicle; vesicle; cytoplasm; cytoplasmic vesicle part; macromolecular complex; intracellular part; cell; organelle part; coated vesicle membrane; pigment granule; non-membrane-bounded organelle; membrane-enclosed lumen; extracellular v…	ATP binding; nucleoside phosphate binding; nucleoside binding; ion binding; hydrolase activity, acting on acid anhydrides; hydrolase activity; nucleotide binding; nucleoside-triphosphatase activity; ATPase activity; organic cyclic compound binding; heterocyclic compound binding; ribonucleoside binding; pyrophosphatase activity; catalytic activity; ribonucleotide binding; binding; ATPase activity,…	K03283	HSPA1_8; heat shock 70kDa protein 1/8	hsa05164 Influenza A - Homo sapiens (human) ; hsa05020 Prion diseases - Homo sapiens (human) ; hsa05134 Legionellosis - Homo sapiens (human) ; hsa03040 Spliceosome - Homo sapiens (human) ; hsa05169 Epstein-Barr virus infection - Homo sapiens (human) ; hsa05162 Measles - Homo sapiens (human) ; hsa04144 Endocytosis - Homo sapiens (human) ; hsa04612 Antigen processing and presentation - Homo sapiens…			Profilin 2 complex; BAG3-HSC70-HSPB8-CHIP complex; Profilin 1 complex; CDC5L complex; PABPC1-HSPA8-HNRPD-EIF4G1 complex; P2X7 receptor signalling complex; CDC5L core complex; HMGB1-HMGB2-HSC70-ERP60-GAPDH complex; CEN complex; BCOR complex; DNAJB2-HSPA8-PSMA3 complex; CHIP-HSC70 complex; HCF-1 complex;
Q9H0A0	426	N-acetyltransferase 10	115.57	_SLSLK(ac)LIQQLR_	0.79283	0.975	.....LK......	nucl		intracellular organelle; intracellular non-membrane-bounded organelle; intracellular organelle part; nuclear lumen; intracellular part; nucleolus; cell; organelle part; non-membrane-bounded organelle; organelle; intracellular membrane-bounded organelle; membrane-enclosed lumen; nucleus; intracellular organelle lumen; cell part; intracellular; membrane-bounded organelle; organelle lumen; nuclear p…	ATP binding; nucleoside phosphate binding; nucleoside binding; ion binding; nucleotide binding; N-acetyltransferase activity; transferase activity, transferring acyl groups other than amino-acyl groups; acetyltransferase activity; N-acyltransferase activity; organic cyclic compound binding; heterocyclic compound binding; ribonucleoside binding; transferase activity, transferring acyl groups; cata…	K14521	NAT10; N-acetyltransferase 10 [EC:2.3.1.-]	hsa03008 Ribosome biogenesis in eukaryotes - Homo sapiens (human) ;	IPR013562; IPR000182; IPR007807; IPR016181;	Helicase domain; GNAT domain; Acyl-CoA N-acyltransferase; Domain of unknown function DUF1726;
P45880	74	Voltage-dependent anion-selective channel protein 2	115.12	_YK(ac)WCEYGLTFTEK_	-0.40137	0.725	.....YK......	cyto	regulation of cellular process; regulation of cell death; negative regulation of signal transduction; negative regulation of cellular component organization; regulation of signaling; regulation of programmed cell death; regulation of cellular component biogenesis; negative regulation of response to stimulus; negative regulation of cellular process; negative regulation of biological process; negat…	membrane; outer membrane; organelle membrane; cytoplasm; intrinsic to membrane; macromolecular complex; intracellular part; cell; organelle part; non-membrane-bounded organelle; membrane-enclosed lumen; mitochondrial envelope; intracellular organelle lumen; membrane part; cell part; intracellular; organelle inner membrane; organelle outer membrane; membrane-bounded organelle; mitochondrial inner …	ion gated channel activity; nucleoside phosphate binding; ion transmembrane transporter activity; passive transmembrane transporter activity; anion channel activity; substrate-specific transporter activity; nucleotide binding; channel activity; substrate-specific transmembrane transporter activity; heterocyclic compound binding; organic cyclic compound binding; voltage-gated ion channel activity;…	K15040	VDAC2; voltage-dependent anion channel protein 2	hsa05012 Parkinson's disease - Homo sapiens (human) ; hsa05016 Huntington's disease - Homo sapiens (human) ; hsa04020 Calcium signaling pathway - Homo sapiens (human) ; hsa05166 HTLV-I infection - Homo sapiens (human) ;	IPR023614;	Porin domain;
P63173	9	60S ribosomal protein L38	115.06	_KIEEIK(ac)DFLLTAR_	-0.22021	1.293	.K....K.F....	nucl	establishment of protein localization to organelle; single-organism process; biosynthetic process; middle ear morphogenesis; multi-organism cellular process; cellular metabolic process; protein transport; neurological system process; protein complex disassembly; establishment of localization; protein targeting; protein targeting to membrane; metabolic process; establishment of localization in cel…	intracellular organelle; ribosome; intracellular non-membrane-bounded organelle; cytosolic large ribosomal subunit; cytoplasm; intracellular organelle part; macromolecular complex; intracellular part; cell; cytosol; organelle part; non-membrane-bounded organelle; organelle; large ribosomal subunit; intracellular; cell part; ribosomal subunit; cytosolic part; ribonucleoprotein complex; cytoplasmic…	organic cyclic compound binding; heterocyclic compound binding; RNA binding; binding; nucleic acid binding; structural molecule activity; structural constituent of ribosome;	K02923	RP-L38e; large subunit ribosomal protein L38e	hsa03010 Ribosome - Homo sapiens (human) ;			Ribosome, cytoplasmic; 60S ribosomal subunit, cytoplasmic;
P22392	49	Nucleoside diphosphate kinase B;Putative nucleoside diphosphate kinase	115.04	_ASEEHLK(ac)QHYIDLK_	-0.45929	0.927	......KS.....	cyto	regulation of cell death; nucleoside metabolic process; pyrimidine nucleoside triphosphate metabolic process; purine ribonucleoside biosynthetic process; nucleoside biosynthetic process; positive regulation of epithelial cell differentiation; cellular metabolic process; biological adhesion; ribose phosphate biosynthetic process; metabolic process; carbohydrate derivative biosynthetic process; pyr…	intracellular organelle; cell leading edge; cell projection; cytoplasm; intracellular part; cytosol; cell; intracellular membrane-bounded organelle; organelle; nucleus; intracellular; cell part; lamellipodium; ruffle; membrane-bounded organelle; cytoplasmic part;	nucleoside phosphate binding; phosphotransferase activity, alcohol group as acceptor; nucleobase-containing compound kinase activity; phosphotransferase activity, nitrogenous group as acceptor; protein kinase activity; phosphotransferase activity, phosphate group as acceptor; sequence-specific DNA binding transcription factor activity; organic cyclic compound binding; heterocyclic compound bindin…	K00940	E2.7.4.6; nucleoside-diphosphate kinase [EC:2.7.4.6]	hsa00240 Pyrimidine metabolism - Homo sapiens (human) ; hsa01100 Metabolic pathways - Homo sapiens (human) ; hsa00230 Purine metabolism - Homo sapiens (human) ;
Q92613	30	Protein Jade-3	115	_IK(ac)SK(ac)IPNEHK_	0.49928	2.372	......KS.....	nucl	internal peptidyl-lysine acetylation; cellular component organization; histone modification; cellular protein metabolic process; single-organism process; cellular metabolic process; organic substance metabolic process; peptidyl-lysine modification; metabolic process; histone H4-K5 acetylation; protein acylation; covalent chromatin modification; protein metabolic process; macromolecule metabolic p…	intracellular organelle; intracellular organelle part; nuclear lumen; macromolecular complex; intracellular part; cell; histone acetyltransferase complex; organelle part; membrane-enclosed lumen; organelle; intracellular membrane-bounded organelle; nucleoplasm; nucleus; intracellular organelle lumen; cell part; intracellular; membrane-bounded organelle; protein complex; nucleoplasm part; organell…	cation binding; metal ion binding; zinc ion binding; transition metal ion binding; binding; ion binding;				IPR013083; IPR001965; IPR011011; IPR019542; IPR019787;	Zinc finger, PHD-type; Zinc finger, PHD-finger; Zinc finger, FYVE/PHD-type; Enhancer of polycomb-like, N-terminal; Zinc finger, RING/FYVE/PHD-type;	ING5 complex; ING4 complex; HBO1 complex;
Q92613	32	Protein Jade-3	115	_IK(ac)SK(ac)IPNEHK_	0.49928	2.372	......KS.....	nucl	internal peptidyl-lysine acetylation; cellular component organization; histone modification; cellular protein metabolic process; single-organism process; cellular metabolic process; organic substance metabolic process; peptidyl-lysine modification; metabolic process; histone H4-K5 acetylation; protein acylation; covalent chromatin modification; protein metabolic process; macromolecule metabolic p…	intracellular organelle; intracellular organelle part; nuclear lumen; macromolecular complex; intracellular part; cell; histone acetyltransferase complex; organelle part; membrane-enclosed lumen; organelle; intracellular membrane-bounded organelle; nucleoplasm; nucleus; intracellular organelle lumen; cell part; intracellular; membrane-bounded organelle; protein complex; nucleoplasm part; organell…	cation binding; metal ion binding; zinc ion binding; transition metal ion binding; binding; ion binding;				IPR013083; IPR001965; IPR011011; IPR019542; IPR019787;	Zinc finger, PHD-type; Zinc finger, PHD-finger; Zinc finger, FYVE/PHD-type; Enhancer of polycomb-like, N-terminal; Zinc finger, RING/FYVE/PHD-type;	ING5 complex; ING4 complex; HBO1 complex;
P18077	15	60S ribosomal protein L35a	114.78	_AIFAGYK(ac)R_	-0.15704	0.867	.....YK......	cyto	cellular component biogenesis; ribonucleoprotein complex biogenesis; establishment of protein localization to organelle; single-organism process; biosynthetic process; multi-organism cellular process; cellular metabolic process; protein transport; ribosomal large subunit biogenesis; protein complex disassembly; establishment of localization; protein targeting; protein targeting to membrane; metab…	intracellular organelle; ribosome; intracellular non-membrane-bounded organelle; cytosolic large ribosomal subunit; cytoplasm; intracellular organelle part; macromolecular complex; intracellular part; cell; cytosol; organelle part; non-membrane-bounded organelle; organelle; large ribosomal subunit; intracellular; cell part; ribosomal subunit; cytosolic part; ribonucleoprotein complex; cytoplasmic…	organic cyclic compound binding; heterocyclic compound binding; RNA binding; tRNA binding; structural constituent of ribosome; structural molecule activity; binding; nucleic acid binding;	K02917	RP-L35Ae; large subunit ribosomal protein L35Ae	hsa03010 Ribosome - Homo sapiens (human) ;	IPR009000;	Translation protein, beta-barrel domain;	TRBP containing complex; Ribosome, cytoplasmic; Nop56p-associated pre-rRNA complex; 60S ribosomal subunit, cytoplasmic;
Q00839	609	Heterogeneous nuclear ribonucleoprotein U	114.64	_KAVVVCPK(ac)DEDYK_	-0.49125	1.208		nucl	regulation of biological quality; cellular aromatic compound metabolic process; regulation of macromolecule metabolic process; posttranscriptional regulation of gene expression; RNA stabilization; cellular metabolic process; organic substance metabolic process; regulation of RNA stability; metabolic process; mRNA splicing, via spliceosome; RNA splicing, via transesterification reactions with bulg…	intracellular organelle; CRD-mediated mRNA stability complex; cytoplasm; intracellular organelle part; nuclear lumen; macromolecular complex; intracellular part; spliceosomal complex; cell; organelle part; membrane-enclosed lumen; organelle; intracellular membrane-bounded organelle; nucleoplasm; nucleus; intracellular organelle lumen; cell part; intracellular; catalytic step 2 spliceosome; cell s…	RNA binding; DNA binding; ATP binding; nucleoside phosphate binding; nucleoside binding; ion binding; nucleotide binding; organic cyclic compound binding; heterocyclic compound binding; ribonucleoside binding; ribonucleotide binding; binding; nucleic acid binding; purine ribonucleoside binding; anion binding; purine ribonucleotide binding; adenyl ribonucleotide binding; purine nucleoside binding;…	K12888	HNRNPU; heterogeneous nuclear ribonucleoprotein U	hsa03040 Spliceosome - Homo sapiens (human) ;	IPR003034; IPR018355; IPR027417; IPR001870; IPR008985; IPR003877;	SAP domain; B30.2/SPRY domain; Concanavalin A-like lectin/glucanases superfamily; SPla/RYanodine receptor subgroup; SPla/RYanodine receptor SPRY; P-loop containing nucleoside triphosphate hydrolase;	GR-hnRNP U complex; Large Drosha complex; Nop56p-associated pre-rRNA complex; Emerin complex 52; Emerin complex 24; SNW1 complex; C complex spliceosome; Actin-ribonucleoprotein complex; DGCR8 multiprotein complex;
P18583	16	Protein SON	114.28	_SFVVSK(ac)FR_	1.2386	2.599	....L.K......	nucl	regulation of cellular process; cellular component organization; regulation of cell death; negative regulation of programmed cell death; cellular aromatic compound metabolic process; regulation of macromolecule metabolic process; regulation of nucleobase-containing compound metabolic process; regulation of programmed cell death; single-organism process; negative regulation of biological process; …	intracellular organelle; intracellular organelle part; nuclear lumen; intracellular part; cell; nuclear body; organelle part; membrane-enclosed lumen; organelle; intracellular membrane-bounded organelle; nucleus; nucleoplasm; intracellular organelle lumen; intracellular; nuclear speck; cell part; membrane-bounded organelle; nucleoplasm part; organelle lumen; nuclear part;	organic cyclic compound binding; heterocyclic compound binding; RNA binding; DNA binding; double-stranded RNA binding; binding; nucleic acid binding;				IPR017986; IPR014720; IPR000467;	Double-stranded RNA-binding domain; G-patch domain; WD40-repeat-containing domain;
P29401	327	Transketolase	114.21	_AYGQALAK(ac)LGHASDR_	-0.73086	1.116	.....YK......	cyto	monosaccharide catabolic process; NADP metabolic process; pyridine nucleotide metabolic process; nucleotide metabolic process; biosynthetic process; pyridine-containing compound metabolic process; cellular metabolic process; phosphate-containing compound metabolic process; glucose metabolic process; metabolic process; generation of precursor metabolites and energy; carbohydrate derivative biosynt…	organelle; intracellular membrane-bounded organelle; intracellular organelle; nucleus; cell part; intracellular; peroxisome; microbody; cytoplasm; intracellular part; membrane-bounded organelle; cytosol; cell; cytoplasmic part;	identical protein binding; catalytic activity; protein homodimerization activity; binding; transferase activity, transferring aldehyde or ketonic groups; protein dimerization activity; ion binding; cation binding; metal ion binding; protein binding; transferase activity; cofactor binding; transketolase activity;	K00615	E2.2.1.1; transketolase [EC:2.2.1.1]	hsa00030 Pentose phosphate pathway - Homo sapiens (human) ; hsa01100 Metabolic pathways - Homo sapiens (human) ; hsa01200 Carbon metabolism - Homo sapiens (human) ; hsa01230 Biosynthesis of amino acids - Homo sapiens (human) ;	IPR005474; IPR005476; IPR009014; IPR005475;	Transketolase, C-terminal; Transketolase-like, pyrimidine-binding domain; Transketolase, C-terminal/Pyruvate-ferredoxin oxidoreductase, domain II; Transketolase, N-terminal;
[truncated: 1,034 more rows]
